# Supplementary material for: TRANSNAP: a web database providing comprehensive information on Japanese pear transcriptome
Source: Sci Rep. 2019 Dec 12;9:18922. doi: 10.1038/s41598-019-55287-4 (PMC6908688; doi:10.1038/s41598-019-55287-4)
Supplement: Supplementary file 2 — Supplementary Table 1 [file 41598_2019_55287_MOESM2_ESM.xlsx]

## Sheet: Sheet1
Supplementary Table 1. Origins of RNA samples for sequencing.
		Sequencing methods
Organs	Conditions	SMRT sequencing (PacBio)	Pyrosequencing (Roche 454)	Sanger sequencing
Leaf	Dormant	Leaf bud (endo/ecodormant)		Leaf bud (endo/ecodormant)
	Growing	Leaf		Leaf
Flower	Dormant		Flower bud in summer (paradormant)
		Flower bud in winter (endo/ecodormant)		Flower bud in winter (endo/ecodormant)
	Growing	Flower bud (emasculated)	Flower bud (emasculated)
		Flower bud (swollen)		Flower bud (swollen)
		Flower (opened)		Flower (opened)
			Flower 3 days after flowering but not pollinated
			Flower 7 days after flowering but not pollinated
		Flower bud (bursting bud)	Flower bud (bursting bud)
			Flower 3 days after pollination
		Flower 4 days after pollination	Flower 4 days after pollination
		Flower 6 days after pollination	Flower 6 days after pollination
		Flower 7 days after pollination	Flower 7 days after pollination
		Flower 8 days after pollination	Flower 8 days after pollination
		Flower 11 days after pollination	Flower 11 days after pollination
Fruit	Normal fruit	16 days after full bloom (fruitlet)		16 days after full bloom (fruitlet)
		34 days after full bloom (fruitlet)	34 days after full bloom (peduncle)
		45 days after full bloom (fruitlet)		45 days after full bloom (fruitlet)
		63 days after full bloom (fruitlet)
		77 days after full bloom (fruitlet)
		78 days after full bloom (fruitlet)		78 days after full bloom (fruitlet)
		91 days after full bloom (fruitlet)
		105 days after full bloom (immature)
				112 days after full bloom (immature)
		119 days after full bloom (immature)
		133 days after full bloom (immature)
		140 days after full bloom (premature)
		143 days after full bloom (premature)	143 days after full bloom (premature)
		147 days after full bloom (mature)
		153 days after full bloom (mature)		153 days after full bloom (mature)
		176 days after full bloom (overmature)		176 days after full bloom (overmature)
	GA-treated fruit	1 day after treatment (peduncle)	1 day after treatment
			7 day after treatment
			14 days after treatment
		28 days after treatment	28 days after treatment
			42 days after treatment
		56 days after treatment	56 days after treatment
		70 days after treatment	70 days after treatment
		84 days after treatment	84 days after treatment
		98 days after treatment	98 days after treatment
		105 days after treatment	105 days after treatment
		112 days after treatment	112 days after treatment
	Brassinosteroid-treated fruit	1 day after treatment	1 day after treatment
		7 days after treatment	7 days after treatment
	Brassinosteroid-inhibitor-treated fruit	1 day after treatment	1 day after treatment
		7 days after treatment	7 days after treatment
	Stored fruit	7 days after harvest at maturity	7 days after harvest at maturity
		14 days after harvest at maturity	14 days after harvest at maturity
		21 days after harvest at maturity	21 days after harvest at maturity
	Water-cored fruit	Disordered part	Disordered part
		Normal part	Normal part
