# Supplementary material for: TRANSNAP: a web database providing comprehensive information on Japanese pear transcriptome
Source: Sci Rep. 2019 Dec 12;9:18922. doi: 10.1038/s41598-019-55287-4 (PMC6908688; doi:10.1038/s41598-019-55287-4)
Supplement: Supplementary file 3 — Supplementary Table 2 [file 41598_2019_55287_MOESM3_ESM.xlsx]

## Sheet: Sheet1
Supplementary Table 2. The number of reads in each RNA-Seq library.
Library ID	Sequencing	Derivation of RNAs	Number of raw reads
SR0008_01A00_S1_001	SMRT sequencing (PacBio)	Mixture of all RNA samples for SMRT sequencing from leaf, flower and fruit in Supplementary Table 1	59507
SR0008_01A00_S1_002	SMRT sequencing (PacBio)		54369
SR0008_01A00_S1_003	SMRT sequencing (PacBio)		54146
SR0008_01A00_S2_001	SMRT sequencing (PacBio)		55472
SR0008_01A00_S2_002	SMRT sequencing (PacBio)		66200
SR0008_01A00_S3_001	SMRT sequencing (PacBio)		62532
SR0008_01A00_S3_002	SMRT sequencing (PacBio)		63174
SR0008_01A00_S3_003	SMRT sequencing (PacBio)		56011
SR0009_01A00_S1_001	SMRT sequencing (PacBio)		57746
SR0009_01A00_S1_002	SMRT sequencing (PacBio)		59111
SR0009_01A00_S2_001	SMRT sequencing (PacBio)		57772
SR0009_01A00_S2_002	SMRT sequencing (PacBio)		62576
SR0009_01A00_S2_003	SMRT sequencing (PacBio)		54803
SR0009_01A00_S3_001	SMRT sequencing (PacBio)		71060
SR0009_01A00_S3_002	SMRT sequencing (PacBio)		70806
SR0009_01A00_S3_003	SMRT sequencing (PacBio)		67209
G42GQ6Q01	Shotgun sequencing by pyrosequencing (Roche 454)	Mixture of all RNA samples for pyrosequencing from leaf, flower and fruit in Supplementary Table 1 (see Table 1 in details)	681781
G42GQ6Q02	5' and 3'-end sequencing by pyrosequencing (Roche 454)		355942
G9NI18H01	5' and 3'-end sequencing by pyrosequencing (Roche 454)		761469
NFR1	Sanger sequencing	16 days after full bloom (fruitlet)	3879
NFR2	Sanger sequencing	45 days after full bloom (fruitlet)	3865
NFR3	Sanger sequencing	78 days after full bloom (fruitlet)	4412
NFR4	Sanger sequencing	112 days after full bloom (immature)	2632
NFR5	Sanger sequencing	153 days after full bloom (mature)	4809
NFR6	Sanger sequencing	176 days after full bloom (overmature)	4246
NFW1	Sanger sequencing	Flower bud in winter (endo/ecodormant)	1847
NFW2	Sanger sequencing	Flower bud (swollen)	4133
NFW3	Sanger sequencing	Flower (opened)	1494
NLE1	Sanger sequencing	Leaf bud (endo/ecodormant)	1750
NLE2	Sanger sequencing	Leaf	4386
