# Supplementary material for: TRANSNAP: a web database providing comprehensive information on Japanese pear transcriptome
Source: Sci Rep. 2019 Dec 12;9:18922. doi: 10.1038/s41598-019-55287-4 (PMC6908688; doi:10.1038/s41598-019-55287-4)
Supplement: Supplementary file 4 — Supplementary Table 3 [file 41598_2019_55287_MOESM4_ESM.xlsx]

## Sheet: sheet1
Supplementary Table 3. List of the species-specific genes in Japanese pear.
ID	Description	InterPro	Gene Ontology
Pypy10013	Urease subunit alpha (AHRD V3.3 --* sp|Q07397|URE1_BACSB)	NA	NA
Pypy10025	(AHRD V3.3 protein Unknown)	NA	NA
Pypy10048	indole-3-acetic acid inducible 11 (AHRD V3.3 --* AT4G28640.2)	NA	NA
Pypy10050	Protein of unknown function DUF2359, transmembrane (AHRD V3.3 --* AT1G23170.2)	NA	NA
Pypy10056	Glycerol-3-phosphate acyltransferase (AHRD V3.3 --* sp|A4SI95|PLSY_AERS4)	NA	NA
Pypy01006	floral meristem identity control protein LEAFY (LFY) (AHRD V3.3 --* AT5G61850.1)	NA	NA
Pypy10065	NADH-ubiquinone oxidoreductase chain 2 (AHRD V3.3 --* tr|B2M1H8|B2M1H8_TROVO)	NA	NA
Pypy10067	Galactose oxidase/kelch repeat superfamily protein (AHRD V3.3 --* AT2G36360.3)	NA	NA
Pypy10076	SNF2 domain-containing protein / helicase domain-containing protein / zinc finger protein-related (AHRD V3.3 --* AT1G61140.3)	NA	NA
Pypy10092	Pyrroloquinoline-quinone synthase (AHRD V3.3 --* sp|Q5LTB2|PQQC_RUEPO)	NA	NA
Pypy10095	Peptidase S8 and S53 subtilisin kexin sedolisin (AHRD V3.3 --* tr|A0A101I5B2|A0A101I5B2_9BACT)	NA	NA
Pypy10115	Protein of unknown function, DUF593 (AHRD V3.3 --* AT1G08800.2)	NA	NA
Pypy01014	Sperm protein associated with the nucleus on the X chromosome N1 (AHRD V3.3 --* sp|Q6SJ91|SPXN1_PANTR)	NA	NA
Pypy10143	PapD-like superfamily protein (AHRD V3.3 --* AT4G21450.3)	NA	NA
Pypy10153	Ubiquitin carboxyl-terminal hydrolase (AHRD V3.3 --* tr|A0A067SV74|A0A067SV74_9AGAR)	NA	NA
Pypy10167	indeterminate(ID)-domain 14 (AHRD V3.3 --* AT1G68130.2)	NA	NA
Pypy10170	chlorophyll A/B-binding protein 2 (AHRD V3.3 --* AT1G29920.1)	NA	NA
Pypy10172	Cysteine proteinases superfamily protein (AHRD V3.3 --* AT2G27420.1)	NA	NA
Pypy10186	Domain of unknown function (DUF2431) (AHRD V3.3 --* AT1G55790.1)	NA	NA
Pypy10188	Copper-transporting ATPase 1 (AHRD V3.3 --* sp|P70705|ATP7A_RAT)	NA	NA
Pypy10208	RING/U-box superfamily protein (AHRD V3.3 --* AT5G38895.2)	NA	NA
Pypy10229	Adenosylhomocysteinase (AHRD V3.3 --* sp|P74008|SAHH_SYNY3)	NA	NA
Pypy10241	Protein kinase superfamily protein (AHRD V3.3 --* AT3G51990.1)	NA	NA
Pypy10267	H(+)-ATPase 3 (AHRD V3.3 --* AT5G57350.2)	NA	NA
Pypy10294	Peroxisomal sarcosine oxidase (AHRD V3.3 --* sp|Q29RU9|SOX_BOVIN)	NA	NA
Pypy10301	SNF1 kinase homolog 11 (AHRD V3.3 --* AT3G29160.2)	NA	NA
Pypy10327	NAD(P)-binding Rossmann-fold superfamily protein (AHRD V3.3 --* AT1G01510.1)	NA	NA
Pypy10346	U2 snRNP auxilliary factor, large subunit, splicing factor (AHRD V3.3 --* AT4G36690.2)	NA	NA
Pypy10348	DNA ligase (AHRD V3.3 --* tr|A0A150D4F3|A0A150D4F3_BACCE)	NA	NA
Pypy10377	Protein of unknown function (DUF1639) (AHRD V3.3 --* AT3G60410.3)	NA	NA
Pypy10383	SUMO-activating enzyme 2 (AHRD V3.3 --* AT2G21470.3)	NA	NA
Pypy10423	Holo-[acyl-carrier-protein] synthase (AHRD V3.3 --* sp|Q2GK71|ACPS_ANAPZ)	NA	NA
Pypy10432	cysteine-rich RLK (RECEPTOR-like protein kinase) 29 (AHRD V3.3 --* AT4G21410.1)	NA	NA
Pypy10435	ATP synthase subunit b 2 (AHRD V3.3 --* sp|A6U6M6|ATPF2_SINMW)	NA	NA
Pypy10440	Argininosuccinate synthase (AHRD V3.3 --* sp|Q8R7C2|ASSY_CALS4)	NA	NA
Pypy10446	Glycosyltransferase, group 2 family protein (AHRD V3.3 --* tr|B0PBJ7|B0PBJ7_9FIRM)	NA	NA
Pypy10455	Olfactory receptor 488 (AHRD V3.3 --* sp|Q8VG02|OL488_MOUSE)	NA	NA
Pypy10470	mRNA decay activator protein ZFP36L1 (AHRD V3.3 --* sp|P17431|TISB_RAT)	NA	NA
Pypy10471	Plant self-incompatibility protein S1 family (AHRD V3.3 --* AT5G04047.1)	NA	NA
Pypy10479	E3 ubiquitin-protein ligase BRE1B (AHRD V3.3 --* sp|Q5RAU7|BRE1B_PONAB)	NA	NA
Pypy10480	2-hydroxyglutaryl-CoA dehydratase (AHRD V3.3 --* tr|A0A1B2I714|A0A1B2I714_9BACT)	NA	NA
Pypy10484	Family of unknown function (DUF716) (AHRD V3.3 --* AT1G55240.1)	NA	NA
Pypy10500	glucose-6-phosphate dehydrogenase 5 (AHRD V3.3 --* AT3G27300.3)	NA	NA
Pypy10511	NADH-quinone oxidoreductase subunit D (AHRD V3.3 --* sp|A5VAM0|NUOD_SPHWW)	NA	NA
Pypy10512	Importin subunit alpha (AHRD V3.3 --* sp|O22478|IMA_SOLLC)	NA	NA
Pypy10513	ARM repeat superfamily protein (AHRD V3.3 --* AT1G72560.3)	NA	NA
Pypy10515	Basic-leucine zipper (bZIP) transcription factor family protein (AHRD V3.3 --* AT4G38900.3)	NA	NA
Pypy01052	basic helix-loop-helix (bHLH) DNA-binding superfamily protein (AHRD V3.3 --* AT1G49830.1)	NA	NA
Pypy10520	Tumor suppressor protein p53 (AHRD V3.3 --* tr|A0A146AE01|A0A146AE01_MACNP)	NA	NA
Pypy10522	Stigma-specific STIG1-like protein 4 (AHRD V3.3 --* sp|Q9C6P6|STGL4_ARATH)	NA	NA
Pypy10562	IQ-domain 5 (AHRD V3.3 --* AT3G22190.2)	NA	NA
Pypy10592	Tetratricopeptide repeat (TPR)-like superfamily protein (AHRD V3.3 --* AT1G63630.2)	NA	NA
Pypy10600	Microsomal signal peptidase 25 kDa subunit (SPC25) (AHRD V3.3 --* AT2G39960.1)	NA	NA
Pypy10601	Dual-specificity RNA methyltransferase RlmN (AHRD V3.3 --* tr|Y0KFY3|Y0KFY3_9PROT)	NA	NA
Pypy10635	lysm domain GPI-anchored protein 1 precursor (AHRD V3.3 --* AT1G21880.1)	NA	NA
Pypy10665	tRNA (guanosine(18)-2'-O)-methyltransferase (AHRD V3.3 --* tr|A0A1H1KS20|A0A1H1KS20_9FLAO)	NA	NA
Pypy10681	Glucose-methanol-choline (GMC) oxidoreductase family protein (AHRD V3.3 --* AT1G72970.2)	NA	NA
Pypy10707	Glucose-6-phosphate 1-dehydrogenase (AHRD V3.3 --* sp|P0AC53|G6PD_ECOLI)	NA	NA
Pypy10708	Insulin gene enhancer protein ISL-1 (AHRD V3.3 --* sp|P61374|ISL1_RAT)	NA	NA
Pypy10720	6-&1-fructan exohydrolase (AHRD V3.3 --* AT5G11920.1)	NA	NA
Pypy10722	cytochrome P450, family 94, subfamily D, polypeptide 1 (AHRD V3.3 --* AT1G34540.1)	NA	NA
Pypy10757	HMG box-containing protein 1 (AHRD V3.3 --* sp|Q62661|HBP1_RAT)	NA	NA
Pypy10760	Alpha-1,3-galactosidase A (AHRD V3.3 --* sp|B1V8K7|GLAA_STRGU)	NA	NA
Pypy10770	Leucine-rich repeat protein kinase family protein (AHRD V3.3 --* AT5G14210.1)	NA	NA
Pypy10776	Armadillo/beta-catenin-like repeat family protein (AHRD V3.3 --* AT1G68940.3)	NA	NA
Pypy10781	P-loop containing nucleoside triphosphate hydrolases superfamily protein (AHRD V3.3 --* AT1G06750.2)	NA	NA
Pypy10785	acyl-CoA oxidase 2 (AHRD V3.3 --* AT5G65110.2)	NA	NA
Pypy10804	nitrate transporter 1.5 (AHRD V3.3 --* AT1G32450.1)	NA	NA
Pypy10808	Acyl-[acyl-carrier-protein]--UDP-N-acetylglucosamine O-acyltransferase (AHRD V3.3 --* sp|Q55746|LPXA_SYNY3)	NA	NA
Pypy01081	F-box/RNI-like/FBD-like domains-containing protein (AHRD V3.3 --* AT1G05080.1)	NA	NA
Pypy10815	Glucose-1-phosphate adenylyltransferase (AHRD V3.3 --* sp|P30521|GLGC_NOSS1)	NA	NA
Pypy10834	Formate--tetrahydrofolate ligase (AHRD V3.3 --* sp|Q81E87|FTHS_BACCR)	NA	NA
Pypy10835	F-box/RNI-like superfamily protein (AHRD V3.3 --* AT3G58940.1)	NA	NA
Pypy10836	Adhesion G-protein coupled receptor G2 (AHRD V3.3 --* sp|Q8CJ11|AGRG2_RAT)	NA	NA
Pypy01084	Protein Ycf2 (AHRD V3.3 *-* sp|Q09WV7|YCF2_MORIN)	IPR008543: Uncharacterised protein family Ycf2	GO:0005524: ATP binding (MF), GO:0009507: chloroplast (CC)
Pypy01085	Protein Ycf2 (AHRD V3.3 *-* tr|G2I935|G2I935_PYRPY)	IPR008543: Uncharacterised protein family Ycf2	GO:0005524: ATP binding (MF), GO:0009507: chloroplast (CC)
Pypy10850	plant glycogenin-like starch initiation protein 3 (AHRD V3.3 --* AT4G33330.2)	NA	NA
Pypy01086	Protein Ycf2 (AHRD V3.3 *-* sp|Q09WV7|YCF2_MORIN)	IPR008543: Uncharacterised protein family Ycf2	GO:0005524: ATP binding (MF), GO:0009507: chloroplast (CC)
Pypy10865	BTB and TAZ domain protein 2 (AHRD V3.3 --* AT3G48360.1)	NA	NA
Pypy01087	50S ribosomal protein L23, chloroplastic (AHRD V3.3 *-* sp|A0A378|RK23_COFAR)	IPR012677: Nucleotide-binding alpha-beta plait domain, IPR012678: Ribosomal protein L23/L15e core domain, IPR013025: Ribosomal protein L25/L23	GO:0000166: nucleotide binding (MF), GO:0003735: structural constituent of ribosome (MF), GO:0005622: intracellular (CC), GO:0005840: ribosome (CC), GO:0006412: translation (BP)
Pypy10873	ARP2/3 complex 16 kDa subunit (p16-Arc) (AHRD V3.3 --* AT4G01710.1)	NA	NA
Pypy10894	(AHRD V3.3 protein Unknown)	NA	NA
Pypy10901	Chaperone DnaJ-domain superfamily protein (AHRD V3.3 --* AT4G07990.2)	NA	NA
Pypy10910	Carbonic anhydrase (AHRD V3.3 --* tr|A0A1C4HVF7|A0A1C4HVF7_9ACTN)	NA	NA
Pypy10922	eukaryotic release factor 1-1 (AHRD V3.3 --* AT5G47880.2)	NA	NA
Pypy10926	eukaryotic translation initiation factor 2 gamma subunit (AHRD V3.3 --* AT1G04170.1)	NA	NA
Pypy01095	30S ribosomal protein S18, chloroplastic (AHRD V3.3 *-* sp|Q09WZ5|RR18_MORIN)	IPR001648: Ribosomal protein S18	GO:0003735: structural constituent of ribosome (MF), GO:0005622: intracellular (CC), GO:0005840: ribosome (CC), GO:0006412: translation (BP)
Pypy10972	glutathione S-transferase PHI 9 (AHRD V3.3 --* AT2G30860.1)	NA	NA
Pypy10981	Methanol dehydrogenase [cytochrome c] subunit 1 (AHRD V3.3 --* sp|P15279|DHM1_METOR)	NA	NA
Pypy11021	Transmembrane protein, putative (AHRD V3.3 --* tr|G7ZWR0|G7ZWR0_MEDTR)	NA	NA
Pypy01103	Photosystem I assembly protein Ycf4 (AHRD V3.3 *** sp|Q1KXU8|YCF4_HELAN)	IPR003359: Photosystem I Ycf4, assembly	GO:0009522: photosystem I (CC), GO:0009579: thylakoid (CC), GO:0015979: photosynthesis (BP), GO:0016021: integral component of membrane (CC)
Pypy11043	NAD(P)-binding Rossmann-fold superfamily protein (AHRD V3.3 --* AT1G68540.1)	NA	NA
Pypy01105	Photosystem I reaction center subunit VIII (AHRD V3.3 *** tr|A0A1C8YBE1|A0A1C8YBE1_9ROSA)	IPR001302: Photosystem I PsaI, reaction centre subunit VIII	GO:0009522: photosystem I (CC), GO:0015979: photosynthesis (BP)
Pypy11053	Heavy metal transport/detoxification superfamily protein (AHRD V3.3 --* AT5G48290.2)	NA	NA
Pypy01106	Ribulose bisphosphate carboxylase large chain (AHRD V3.3 *-* sp|P28445|RBL_PRUDO)	IPR000685: Ribulose bisphosphate carboxylase, large subunit, C-terminal, IPR017443: Ribulose bisphosphate carboxylase, large subunit, ferrodoxin-like N-terminal, IPR020878: Ribulose bisphosphate carboxylase, large chain, active site	GO:0000287: magnesium ion binding (MF), GO:0015977: carbon fixation (BP), GO:0016984: ribulose-bisphosphate carboxylase activity (MF)
Pypy01107	BEST Arabidopsis thaliana protein match is: Polynucleotidyl transferase, ribonuclease H-like superfamily protein . (AHRD V3.3 --* AT5G61120.1)	NA	NA
Pypy11070	3-hydroxybenzoate synthase (AHRD V3.3 --* sp|O30478|HYG5_STRHY)	NA	NA
Pypy11073	Caspase recruitment domain-containing protein 10 (AHRD V3.3 --* sp|P58660|CAR10_MOUSE)	NA	NA
Pypy11084	F-box and associated interaction domains-containing protein (AHRD V3.3 --* AT5G38810.1)	NA	NA
Pypy11104	Serpentine receptor class gamma-10 (AHRD V3.3 --* sp|P46568|SRG10_CAEEL)	NA	NA
Pypy01112	Photosystem II reaction center protein Z (AHRD V3.3 *** tr|A0A0D3LZI9|A0A0D3LZI9_9ASPA)	IPR002644: Photosystem II PsbZ, reaction centre	GO:0009523: photosystem II (CC), GO:0009539: photosystem II reaction center (CC), GO:0015979: photosynthesis (BP), GO:0042549: photosystem II stabilization (BP)
Pypy11123	Heme oxygenase (AHRD V3.3 --* tr|T2IBQ7|T2IBQ7_CROWT)	NA	NA
Pypy11133	Galactose-binding protein (AHRD V3.3 --* AT4G23950.2)	NA	NA
Pypy11136	Acid-sensing ion channel 5 (AHRD V3.3 --* sp|Q9R0W5|ASIC5_RAT)	NA	NA
Pypy11141	Glycine--tRNA ligase (AHRD V3.3 --* sp|Q6F1J8|SYG_MESFL)	NA	NA
Pypy11145	1-phosphatidylinositol-4-phosphate 5-kinases;zinc ion binding;1-phosphatidylinositol-3-phosphate 5-kinases (AHRD V3.3 --* AT4G33240.3)	NA	NA
Pypy01116	DNA-directed RNA polymerase subunit beta (AHRD V3.3 *-* tr|A0A0F6PYV0|A0A0F6PYV0_9ROSA)	NA	NA
Pypy11161	Solute carrier family 22 member 7 (AHRD V3.3 --* sp|A6QLW8|S22A7_BOVIN)	NA	NA
Pypy11164	Polynucleotide 5'-hydroxyl-kinase GRC3 (AHRD V3.3 --* sp|P0CM78|GRC3_CRYNJ)	NA	NA
Pypy01117	DNA-directed RNA polymerase subunit beta (AHRD V3.3 *-* sp|Q09X25|RPOB_MORIN)	IPR007642: RNA polymerase Rpb2, domain 2, IPR015712: DNA-directed RNA polymerase, subunit 2	GO:0003677: DNA binding (MF), GO:0003899: DNA-directed RNA polymerase activity (MF), GO:0006351: transcription, DNA-templated (BP), GO:0032549: ribonucleoside binding (MF)
Pypy11170	Lon protease homolog, mitochondrial (AHRD V3.3 --* sp|B9WLN5|LONM_CANDC)	NA	NA
Pypy11183	ACT domain repeat 1 (AHRD V3.3 --* AT5G65890.2)	NA	NA
Pypy00112	Dihydroxy-acid dehydratase (AHRD V3.3 --* sp|Q7V1T1|ILVD_PROMP)	NA	NA
Pypy01120	DNA-directed RNA polymerase subunit beta'' (AHRD V3.3 *-* tr|F8TRN0|F8TRN0_9ROSA)	NA	NA
Pypy11209	Mitochondrial import inner membrane translocase subunit Tim17/Tim22/Tim23 family protein (AHRD V3.3 --* AT3G62880.2)	NA	NA
Pypy11224	DNA-directed RNA polymerase subunit beta (AHRD V3.3 --* sp|Q93GF2|RPOB_TROWT)	NA	NA
Pypy11232	protein-l-isoaspartate methyltransferase 2 (AHRD V3.3 --* AT5G50240.3)	NA	NA
Pypy11290	Xyloglucan galactosyltransferase KATAMARI1 homolog (AHRD V3.3 --* sp|Q8H038|KATAM_ORYSJ)	NA	NA
Pypy11305	cellulose synthase 1 (AHRD V3.3 --* AT4G32410.1)	NA	NA
Pypy11312	vacuolar ATP synthase subunit H family protein (AHRD V3.3 --* AT3G42050.1)	NA	NA
Pypy11338	ATP-dependent RNA helicase DDX1 (AHRD V3.3 --* sp|Q5NVJ8|DDX1_PONAB)	NA	NA
Pypy01135	glutamate receptor 3.5 (AHRD V3.3 --* AT2G32390.3)	NA	NA
Pypy11359	lipid phosphate phosphatase 3 (AHRD V3.3 --* AT3G02600.5)	NA	NA
Pypy11384	Sulfate adenylyltransferase (AHRD V3.3 --* sp|B1XLP7|SAT_SYNP2)	NA	NA
Pypy11400	Endo-1,4-beta-xylanase Xyn11B (AHRD V3.3 --* sp|Q8VP72|XY11B_CELJA)	NA	NA
Pypy11430	Calcium-dependent lipid-binding (CaLB domain) family protein (AHRD V3.3 --* AT4G00467.1)	NA	NA
Pypy11444	SCP1-like small phosphatase 5 (AHRD V3.3 --* AT5G11860.4)	NA	NA
Pypy11453	Transmembrane protein, putative (AHRD V3.3 *** tr|A0A072V1M8|A0A072V1M8_MEDTR)	NA	NA
Pypy01146	Nitrogenase molybdenum-cofactor synthesis protein nifE (AHRD V3.3 --* tr|H8FPP6|H8FPP6_PHAMO)	NA	NA
Pypy11477	Related to gibberellin 20-oxidase (AHRD V3.3 --* tr|A0A1E1LLM0|A0A1E1LLM0_9HELO)	NA	NA
Pypy11478	RNA-binding (RRM/RBD/RNP motifs) family protein (AHRD V3.3 --* AT3G63450.3)	NA	NA
Pypy11483	Core-2/I-branching beta-1,6-N-acetylglucosaminyltransferase family protein (AHRD V3.3 --* AT4G03340.1)	NA	NA
Pypy11526	Transient receptor potential cation channel subfamily A member 1 homolog (AHRD V3.3 --* sp|Q18297|TRPA1_CAEEL)	NA	NA
Pypy11527	alpha/beta-Hydrolases superfamily protein (AHRD V3.3 --* AT2G44970.2)	NA	NA
Pypy11538	poly(A) binding protein 8 (AHRD V3.3 --* AT1G49760.2)	NA	NA
Pypy11546	Multidrug efflux pump subunit AcrB (AHRD V3.3 --* tr|A0A0T5YVX6|A0A0T5YVX6_9GAMM)	NA	NA
Pypy11559	tRNA-specific 2-thiouridylase MnmA (AHRD V3.3 --* sp|Q07SU0|MNMA_RHOP5)	NA	NA
Pypy11573	Serine/threonine-protein kinase WNK (With No Lysine)-related (AHRD V3.3 --* AT1G64625.3)	NA	NA
Pypy01159	Cysteine/Histidine-rich C1 domain family protein (AHRD V3.3 --* AT3G11390.1)	NA	NA
Pypy11626	Orexin receptor type 1 (AHRD V3.3 --* sp|O97661|OX1R_PIG)	NA	NA
Pypy11632	P-loop containing nucleoside triphosphate hydrolases superfamily protein (AHRD V3.3 --* AT1G08600.2)	NA	NA
Pypy11639	Succinate dehydrogenase cytochrome B subunit (AHRD V3.3 --* tr|L7HVS8|L7HVS8_MAGOY)	NA	NA
Pypy11668	Sodium/potassium-transporting ATPase subunit alpha (AHRD V3.3 --* tr|A0A183K1T3|A0A183K1T3_9TREM)	NA	NA
Pypy11680	Alpha-lactalbumin (AHRD V3.3 --* sp|P00710|LALBA_CAMDR)	NA	NA
Pypy11685	Protein unc-13 homolog B (AHRD V3.3 --* sp|Q62769|UN13B_RAT)	NA	NA
Pypy11690	Peptide hydrolase (AHRD V3.3 --* tr|S9R595|S9R595_SCHOY)	NA	NA
Pypy11748	Ribosomal protein S12 methylthiotransferase RimO (AHRD V3.3 --* tr|A0A0W0M5Y5|A0A0W0M5Y5_PSEMA)	NA	NA
Pypy11750	ADP-glucose pyrophosphorylase family protein (AHRD V3.3 --* AT1G74910.2)	NA	NA
Pypy11768	Nitrite reductase, copper-containing (AHRD V3.3 --* tr|A0A1F6MAL9|A0A1F6MAL9_9BACT)	NA	NA
Pypy11775	CAAX amino terminal protease family protein (AHRD V3.3 --* AT3G26085.3)	NA	NA
Pypy01180	C2H2 and C2HC zinc fingers superfamily protein (AHRD V3.3 --* AT5G27880.1)	NA	NA
Pypy11801	Cytochrome c oxidase subunit 2 (AHRD V3.3 --* sp|Q6NG98|COX2_CORDI)	NA	NA
Pypy11802	Unknown	NA	NA
Pypy11808	Transducin/WD40 repeat-like superfamily protein (AHRD V3.3 --* AT1G10580.1)	NA	NA
Pypy11816	P-loop containing nucleoside triphosphate hydrolases superfamily protein (AHRD V3.3 --* AT5G44110.2)	NA	NA
Pypy11822	cinnamoyl coa reductase 1 (AHRD V3.3 --* AT1G15950.2)	NA	NA
Pypy11824	ABC transporter substrate-binding protein (AHRD V3.3 --* tr|A0A143NPH9|A0A143NPH9_9RHIZ)	NA	NA
Pypy11859	Unknown	NA	NA
Pypy01186	Major facilitator superfamily protein (AHRD V3.3 --* AT4G34950.1)	NA	NA
Pypy11865	glutathione-disulfide reductase (AHRD V3.3 --* AT3G24170.3)	NA	NA
Pypy01187	DNA binding;DNA binding;sequence-specific DNA binding transcription factors (AHRD V3.3 --* AT2G24650.1)	NA	NA
Pypy11874	Guanylate kinase (AHRD V3.3 --* sp|Q9KNM4|KGUA_VIBCH)	NA	NA
Pypy11887	1-phosphatidylinositol 4,5-bisphosphate phosphodiesterase epsilon-1 (AHRD V3.3 --* sp|Q9P212|PLCE1_HUMAN)	NA	NA
Pypy11891	plasma membrane intrinsic protein 2;8 (AHRD V3.3 --* AT2G16850.1)	NA	NA
Pypy01191	Glycogen [starch] synthase, muscle (AHRD V3.3 --* sp|Q5R9H0|GYS1_PONAB)	NA	NA
Pypy01192	RNA-binding (RRM/RBD/RNP motifs) family protein (AHRD V3.3 --* AT2G21440.1)	NA	NA
Pypy11926	Neutral ceramidase (AHRD V3.3 --* sp|Q9VA70|NCASE_DROME)	NA	NA
Pypy01193	senescence-related gene 3 (AHRD V3.3 --* AT3G02040.1)	NA	NA
Pypy11933	Genome polyprotein (AHRD V3.3 --* sp|Q5UCB8|POLG_DEN4S)	NA	NA
Pypy11935	ATP-binding cassette A1 (AHRD V3.3 --* AT2G41700.2)	NA	NA
Pypy11956	Ycf1 protein (AHRD V3.3 --* ATCG01000.1)	IPR008896: Protein TIC214	GO:0016021: integral component of membrane (CC)
Pypy11972	Protein phosphatase 2A regulatory B subunit family protein (AHRD V3.3 --* AT4G15415.1)	NA	NA
Pypy11986	Type IV secretion system protein (AHRD V3.3 --* tr|A0A0Q8M0R2|A0A0Q8M0R2_9CAUL)	NA	NA
Pypy12034	Nodulin-20 (AHRD V3.3 --* sp|P08960|NO20_SOYBN)	NA	NA
Pypy12046	Transducin/WD40 repeat-like superfamily protein (AHRD V3.3 --* AT5G23430.2)	NA	NA
Pypy12051	20S proteasome beta subunit PBB2 (AHRD V3.3 --* AT5G40580.3)	NA	NA
Pypy12063	Solute carrier family 2, facilitated glucose transporter member 12 (AHRD V3.3 --* tr|G5AS61|G5AS61_HETGA)	NA	NA
Pypy12080	with no lysine (K) kinase 2 (AHRD V3.3 --* AT3G22420.2)	NA	NA
Pypy12094	BEST Arabidopsis thaliana protein match is: lon protease 1 . (AHRD V3.3 -** AT1G07190.1)	NA	NA
Pypy12096	Protein of unknown function (DUF300) (AHRD V3.3 --* AT4G21570.1)	NA	NA
Pypy01211	Rod shape-determining protein rodA (AHRD V3.3 --* tr|Q3F0E4|Q3F0E4_BACTI)	NA	NA
Pypy12112	Genome polyprotein (AHRD V3.3 --* sp|P27407|POLG_FCVC6)	NA	NA
Pypy12143	ankyrin repeat family protein / regulator of chromosome condensation (RCC1) family protein (AHRD V3.3 --* AT3G03790.3)	NA	NA
Pypy01215	Chromodomain-helicase-DNA-binding protein 1-like (AHRD V3.3 --* sp|Q86WJ1|CHD1L_HUMAN)	NA	NA
Pypy12155	Outer membrane usher protein, putative (AHRD V3.3 --* tr|F8XN06|F8XN06_9PROT)	NA	NA
Pypy12156	Phospho-N-acetylmuramoyl-pentapeptide-transferase (AHRD V3.3 --* sp|C1A8A7|MRAY_GEMAT)	NA	NA
Pypy12179	MORC family CW-type zinc finger protein 1 (AHRD V3.3 --* sp|Q9WVL5|MORC1_MOUSE)	NA	NA
Pypy12180	Phage capsid protein (AHRD V3.3 --* tr|A0A1J4GWU4|A0A1J4GWU4_9STAP)	NA	NA
Pypy12189	indole-3-acetic acid inducible 9 (AHRD V3.3 --* AT5G65670.2)	NA	NA
Pypy12192	Intracellular growth attenuator family protein (AHRD V3.3 --* tr|A0A0U1I776|A0A0U1I776_YERMO)	NA	NA
Pypy12194	Zinc-finger domain of monoamine-oxidase A repressor R1 protein (AHRD V3.3 --* AT1G67780.1)	NA	NA
Pypy12210	Molybdenum ABC transporter ATP-binding protein (AHRD V3.3 --* tr|A0A137Y9P9|A0A137Y9P9_ACIHA)	NA	NA
Pypy12214	H-2 class II histocompatibility antigen, A-K alpha chain (AHRD V3.3 --* sp|P01910|HA2K_MOUSE)	NA	NA
Pypy01222	FMN-dependent NADH-azoreductase (AHRD V3.3 --* sp|A9MQU9|AZOR_SALAR)	NA	NA
Pypy12232	ATP synthase gamma chain (AHRD V3.3 --* sp|B0VBP4|ATPG_ACIBY)	NA	NA
Pypy12236	Gamma-glutamyl hydrolase (AHRD V3.3 --* sp|Q62867|GGH_RAT)	NA	NA
Pypy12242	Toll-Interleukin-Resistance (TIR) domain family protein (AHRD V3.3 --* AT1G47370.1)	NA	NA
Pypy12257	Adhesion G-protein coupled receptor G2 (AHRD V3.3 --* sp|Q8CJ12|AGRG2_MOUSE)	NA	NA
Pypy12258	Inactive protein RESTRICTED TEV MOVEMENT 1 (AHRD V3.3 --* sp|D9UBG0|RTM1B_ARATH)	NA	NA
Pypy12262	Cellulose synthase family protein (AHRD V3.3 --* AT5G17420.1)	NA	NA
Pypy12280	Glucose-6-phosphate/phosphate translocator-related (AHRD V3.3 --* AT5G46110.4)	NA	NA
Pypy12291	RING/FYVE/PHD zinc finger superfamily protein (AHRD V3.3 --* AT1G14770.2)	NA	NA
Pypy01232	E3 ubiquitin-protein ligase RNF169 (AHRD V3.3 --* sp|E9Q7F2|RN169_MOUSE)	NA	NA
Pypy01233	crooked neck protein, putative / cell cycle protein, putative (AHRD V3.3 --* AT3G13210.1)	NA	NA
Pypy12370	nitrate reductase 1 (AHRD V3.3 --* AT1G77760.1)	NA	NA
Pypy12375	Integrase-type DNA-binding superfamily protein (AHRD V3.3 --* AT1G68550.2)	NA	NA
Pypy12393	plant intracellular ras group-related LRR 8 (AHRD V3.3 --* AT4G26050.1)	NA	NA
Pypy12395	(AHRD V3.3 protein Unknown)	NA	NA
Pypy01241	Mu-like prophage FluMu transposase A (AHRD V3.3 --* sp|O05069|TRA_HAEIN)	NA	NA
Pypy12420	PAS domain-containing protein tyrosine kinase family protein (AHRD V3.3 --* AT3G06620.1)	NA	NA
Pypy12437	C2H2 and C2HC zinc fingers superfamily protein (AHRD V3.3 --* AT3G23140.1)	NA	NA
Pypy12447	polyprenyltransferase 1 (AHRD V3.3 --* AT4G23660.3)	NA	NA
Pypy12449	Collagen-binding protein (AHRD V3.3 --* tr|A0A088EZB5|A0A088EZB5_9SPHI)	NA	NA
Pypy12451	Protein of unknown function (DUF1685) (AHRD V3.3 --* AT2G43340.1)	NA	NA
Pypy12455	alpha-1,2-Mannosidase (AHRD V3.3 --* tr|N1PFG7|N1PFG7_DOTSN)	NA	NA
Pypy12474	Mitochondrial substrate carrier family protein (AHRD V3.3 --* AT4G15010.2)	NA	NA
Pypy12477	histone acetyltransferase of the CBP family 1 (AHRD V3.3 --* AT1G79000.2)	NA	NA
Pypy12502	Choline dehydrogenase (AHRD V3.3 --* tr|A0A150PHU5|A0A150PHU5_SORCE)	NA	NA
Pypy12516	RING/U-box superfamily protein (AHRD V3.3 --* AT5G07225.1)	NA	NA
Pypy12521	GDSL-like Lipase/Acylhydrolase superfamily protein (AHRD V3.3 --* AT1G28610.2)	NA	NA
Pypy12526	Small nuclear RNA activating complex (SNAPc), subunit SNAP43 protein (AHRD V3.3 --* AT3G53270.6)	NA	NA
Pypy12534	General transcription factor 3C polypeptide 1 (AHRD V3.3 --* sp|Q63505|TF3C1_RAT)	NA	NA
Pypy12538	Calcium-transporting ATPase (AHRD V3.3 --* tr|D4D2Y2|D4D2Y2_TRIVH)	NA	NA
Pypy12541	Gamma-glutamyl-hercynylcysteine sulfoxide hydrolase (AHRD V3.3 --* tr|A0A163VY30|A0A163VY30_MYCKA)	NA	NA
Pypy12550	TUDOR-SN protein 1 (AHRD V3.3 --* AT5G07350.2)	NA	NA
Pypy12569	Ribonuclease E inhibitor RraA/Dimethylmenaquinone methyltransferase (AHRD V3.3 --* AT5G56260.1)	NA	NA
Pypy12578	Transducin/WD40 repeat-like superfamily protein (AHRD V3.3 --* AT3G26640.1)	NA	NA
Pypy12587	plant intracellular ras group-related LRR 3 (AHRD V3.3 --* AT1G12970.1)	NA	NA
Pypy12589	F-box family protein with a domain of unknown function (DUF295) (AHRD V3.3 --* AT2G17036.1)	NA	NA
Pypy12590	calpain-type cysteine protease family (AHRD V3.3 --* AT1G55350.5)	NA	NA
Pypy12611	Urease (AHRD V3.3 --* sp|P0CS22|UREA_CRYNJ)	NA	NA
Pypy12619	Ribulose bisphosphate carboxylase large chain, catalytic domain (AHRD V3.3 --* AT2G07732.1)	NA	NA
Pypy01262	P-loop containing nucleoside triphosphate hydrolases superfamily protein (AHRD V3.3 --* AT4G10620.1)	NA	NA
Pypy12627	RNA-binding CRS1 / YhbY (CRM) domain protein (AHRD V3.3 --* AT4G39040.2)	IPR030934: Intein C-terminal splicing region	NA
Pypy12651	ACT-like superfamily protein (AHRD V3.3 --* AT2G36840.1)	NA	NA
Pypy12659	Protein of unknown function, DUF547 (AHRD V3.3 --* AT2G39690.2)	NA	NA
Pypy12678	Cupredoxin superfamily protein (AHRD V3.3 --* AT4G39830.1)	NA	NA
Pypy12687	Zinc-binding alcohol dehydrogenase (AHRD V3.3 --* tr|R8D7T5|R8D7T5_BACCE)	NA	NA
Pypy12698	Rho GTPase activation protein (RhoGAP) with PH domain (AHRD V3.3 --* AT5G19390.3)	NA	NA
Pypy12700	Gap junction gamma-2 protein (AHRD V3.3 --* sp|Q80XF7|CXG2_RAT)	NA	NA
Pypy12712	Serine/threonine-protein kinase ATG1 (AHRD V3.3 --* sp|P53104|ATG1_YEAST)	NA	NA
Pypy12738	RAB GTPase homolog H1A (AHRD V3.3 --* AT5G64990.2)	IPR002861: Reeler domain	NA
Pypy12747	Acetyl-CoA carboxylase 1 (AHRD V3.3 --* sp|P11497|ACACA_RAT)	NA	NA
Pypy12760	Unknown	NA	NA
Pypy12770	Zinc finger protein 695 (AHRD V3.3 --* sp|Q8IW36|ZN695_HUMAN)	NA	NA
Pypy12771	O-fucosyltransferase family protein (AHRD V3.3 --* AT3G02250.1)	NA	NA
Pypy12778	ATP-dependent Clp protease proteolytic subunit 1 (AHRD V3.3 --* sp|Q3AY04|CLPP1_SYNS9)	NA	NA
Pypy12782	actin depolymerizing factor 5 (AHRD V3.3 --* AT2G16700.2)	NA	NA
Pypy12801	2-oxoisovalerate dehydrogenase subunit beta (AHRD V3.3 --* tr|I1RWF5|I1RWF5_GIBZE)	NA	NA
Pypy12819	Protein of unknown function (DUF565) (AHRD V3.3 --* AT5G43050.1)	NA	NA
Pypy01282	ATP synthase subunit beta (AHRD V3.3 --* sp|Q04BA3|ATPB_LACDB)	NA	NA
Pypy12823	Peptidase S24/S26A/S26B/S26C family protein (AHRD V3.3 --* AT1G53530.2)	NA	NA
Pypy12853	NAD-dependent malic enzyme (AHRD V3.3 --* sp|O30807|MAO1_RHIME)	NA	NA
Pypy12855	50S ribosomal protein L20, chloroplastic (AHRD V3.3 --* sp|Q06GX4|RK20_DRIGR)	NA	NA
Pypy12859	Leucine-rich repeat receptor-like protein kinase family protein (AHRD V3.3 --* AT4G08850.1)	NA	NA
Pypy01286	ammonium transporter 1;5 (AHRD V3.3 --* AT3G24290.1)	NA	NA
Pypy12877	MYND-type zinc finger protein samB (AHRD V3.3 --* sp|Q0CW83|MUB1_ASPTN)	NA	NA
Pypy12878	AMP-dependent synthetase and ligase (AHRD V3.3 --* tr|V7K0S3|V7K0S3_MYCAV)	NA	NA
Pypy12886	RNA polymerase-binding protein RbpA (AHRD V3.3 --* tr|A0A0S9PCN8|A0A0S9PCN8_9MICO)	NA	NA
Pypy12889	Zn(II)2Cys6 transcription factor (Eurofung) (AHRD V3.3 --* tr|A0A0F4YDY5|A0A0F4YDY5_TALEM)	NA	NA
Pypy12891	dual specificity protein phosphatase (DsPTP1) family protein (AHRD V3.3 --* AT3G10940.1)	NA	NA
Pypy12893	Lys-63-specific deubiquitinase BRCC36 (AHRD V3.3 --* sp|E2AXC7|BRCC3_CAMFO)	NA	NA
Pypy12911	Methionyl-tRNA formyltransferase (AHRD V3.3 --* sp|A1RDX6|FMT_SHESW)	NA	NA
Pypy12914	breaking of asymmetry in the stomatal lineage (AHRD V3.3 --* AT5G60880.2)	NA	NA
Pypy12915	MAP kinase/ ERK kinase 1 (AHRD V3.3 --* AT4G26070.1)	NA	NA
Pypy12923	aldehyde dehydrogenase 11A3 (AHRD V3.3 --* AT2G24270.4)	NA	NA
Pypy12943	Long-chain fatty acid transporter (AHRD V3.3 --* tr|A0A176XCL3|A0A176XCL3_RHIRD)	NA	NA
Pypy12970	Glutamyl-tRNA(Gln) amidotransferase subunit A (AHRD V3.3 --* sp|B8EPC1|GATA_METSB)	NA	NA
Pypy12982	Plant invertase/pectin methylesterase inhibitor superfamily (AHRD V3.3 --* AT3G10720.1)	NA	NA
Pypy12983	(AHRD V3.3 protein Unknown)	NA	NA
Pypy12989	Tryptophan synthase beta chain (AHRD V3.3 --* sp|Q82WI2|TRPB_NITEU)	NA	NA
Pypy13003	RNI-like superfamily protein (AHRD V3.3 --* AT3G59230.1)	NA	NA
Pypy13014	Glia maturation factor gamma (AHRD V3.3 --* sp|Q80T18|GMFG_RAT)	NA	NA
Pypy13047	Mitochondrial import inner membrane translocase subunit Tim17/Tim22/Tim23 family protein (AHRD V3.3 --* AT4G26670.1)	NA	NA
Pypy13062	ADP-glucose pyrophosphorylase small subunit 2 (AHRD V3.3 --* AT1G05610.1)	NA	NA
Pypy13069	beta glucosidase 31 (AHRD V3.3 --* AT5G24540.1)	NA	NA
Pypy13108	Subtilisin-like protease SBT4.7 (AHRD V3.3 --* sp|F4KGD4|SBT47_ARATH)	NA	NA
Pypy13113	Multi-sensor signal transduction histidine kinase (AHRD V3.3 --* tr|F0JDN6|F0JDN6_DESDE)	NA	NA
Pypy13135	GDSL-like Lipase/Acylhydrolase superfamily protein (AHRD V3.3 --* AT1G28590.1)	NA	NA
Pypy13144	Integrase-type DNA-binding superfamily protein (AHRD V3.3 --* AT2G22200.1)	NA	NA
Pypy13160	FAD/NAD(P)-binding oxidoreductase family protein (AHRD V3.3 --* AT5G24150.2)	NA	NA
Pypy13166	Iron-sulfur cluster insertion protein ErpA (AHRD V3.3 --* sp|A1S3U4|ERPA_SHEAM)	NA	NA
Pypy13177	ATP-dependent Clp protease ATP-binding subunit ClpX (AHRD V3.3 --* sp|Q1GPH4|CLPX_SPHAL)	NA	NA
Pypy13203	Dimethylglycine dehydrogenase (AHRD V3.3 --* tr|A0A090FSN0|A0A090FSN0_9RHIZ)	NA	NA
Pypy13208	ABC-type sugar transport system, substrate-binding protein, (AHRD V3.3 --* tr|A0A1K1PX39|A0A1K1PX39_RUMFL)	NA	NA
Pypy13221	72 kDa type IV collagenase (AHRD V3.3 --* sp|P33436|MMP2_RAT)	NA	NA
Pypy13227	Tetratricopeptide repeat (TPR)-like superfamily protein (AHRD V3.3 --* AT1G63630.1)	NA	NA
Pypy13236	Protein kinase superfamily protein (AHRD V3.3 --* AT4G32000.2)	NA	NA
Pypy13261	Type VI secretion protein ImpK (AHRD V3.3 --* tr|A0A0M2NAX2|A0A0M2NAX2_HAFAL)	NA	NA
Pypy13279	Enolase (AHRD V3.3 --* sp|Q8P9Z3|ENO_XANCP)	NA	NA
Pypy13280	Pentatricopeptide repeat (PPR) superfamily protein (AHRD V3.3 --* AT1G11710.1)	NA	NA
Pypy13281	Glutathione S-transferase domain-containing protein (AHRD V3.3 --* tr|A0A158G6C9|A0A158G6C9_9BURK)	NA	NA
Pypy13282	CHASE domain containing histidine kinase protein (AHRD V3.3 --* AT2G01830.1)	NA	NA
Pypy13287	Aspartyl/glutamyl-tRNA(Asn/Gln) amidotransferase subunit B (AHRD V3.3 --* sp|O27341|GATB_METTH)	NA	NA
Pypy01332	UDP-Glycosyltransferase superfamily protein (AHRD V3.3 --* AT5G04480.2)	NA	NA
Pypy13320	DNA/RNA polymerases superfamily protein (AHRD V3.3 --* AT2G24120.1)	NA	NA
Pypy13336	Protein of unknown function (DUF707) (AHRD V3.3 --* AT1G67850.2)	NA	NA
Pypy13341	MBOAT (membrane bound O-acyl transferase) family protein (AHRD V3.3 --* AT1G34520.1)	NA	NA
Pypy13344	2-C-methyl-D-erythritol 2,4-cyclodiphosphate synthase (AHRD V3.3 --* sp|B4U9N6|ISPF_HYDS0)	NA	NA
Pypy13361	Protein kinase superfamily protein (AHRD V3.3 --* AT4G19110.3)	NA	NA
Pypy13373	N-(5'-phosphoribosyl)anthranilate isomerase (AHRD V3.3 --* sp|Q6GH34|TRPF_STAAR)	NA	NA
Pypy13374	Rhomboid-related intramembrane serine protease family protein (AHRD V3.3 --* AT1G74140.5)	NA	NA
Pypy13378	Nitrilase/cyanide hydratase and apolipoprotein N-acyltransferase family protein (AHRD V3.3 --* AT5G12040.1)	NA	NA
Pypy13390	sirohydrochlorin ferrochelatase B (AHRD V3.3 --* AT1G50170.1)	NA	NA
Pypy01341	GTP cyclohydrolase MptA (AHRD V3.3 --* sp|Q18F47|MPTA_HALWD)	NA	NA
Pypy13415	UPF0118 membrane protein YdbI (AHRD V3.3 --* sp|P96604|YDBI_BACSU)	NA	NA
Pypy13416	Domain of unknown function (DUF3598) (AHRD V3.3 --* AT3G29185.2)	NA	NA
Pypy13417	Translation initiation factor 3 protein (AHRD V3.3 --* AT2G24060.1)	NA	NA
Pypy13431	SsrA-binding protein (AHRD V3.3 --* sp|B8D7F1|SSRP_BUCAT)	NA	NA
Pypy13433	Glycine--tRNA ligase beta subunit (AHRD V3.3 --* sp|Q9ZKM9|SYGB_HELPJ)	NA	NA
Pypy13434	NAD(P)-linked oxidoreductase superfamily protein (AHRD V3.3 --* AT2G21250.1)	NA	NA
Pypy13439	Myotubularin-related protein 13 (AHRD V3.3 --* tr|A0A146VY44|A0A146VY44_FUNHE)	NA	NA
Pypy13454	Malate synthase G (AHRD V3.3 --* sp|Q92TA4|MASZ_RHIME)	NA	NA
Pypy13471	D-galacturonic acid reductase (AHRD V3.3 --* tr|A0A165PXV1|A0A165PXV1_9HOMO)	NA	NA
Pypy13476	Sodium channel protein type 10 subunit alpha (AHRD V3.3 --* sp|Q62968|SCNAA_RAT)	NA	NA
Pypy13482	Translational activator of cytochrome c oxidase 1 (AHRD V3.3 --* sp|Q9BSH4|TACO1_HUMAN)	NA	NA
Pypy13492	serine/threonine protein kinase 3 (AHRD V3.3 --* AT5G08160.2)	NA	NA
Pypy13500	3-isopropylmalate dehydratase large subunit (AHRD V3.3 --* tr|A0A0F5XJ30|A0A0F5XJ30_STACC)	NA	NA
Pypy13501	Protein kinase family protein with domain of unknown function (DUF26) (AHRD V3.3 --* AT4G28670.1)	NA	NA
Pypy13504	2-oxoglutarate (2OG) and Fe(II)-dependent oxygenase superfamily protein (AHRD V3.3 --* AT5G43660.1)	NA	NA
Pypy13505	50S ribosomal protein L15 (AHRD V3.3 --* sp|Q9V1V7|RL15_PYRAB)	NA	NA
Pypy13513	NOT2 / NOT3 / NOT5 family (AHRD V3.3 --* AT1G07705.2)	NA	NA
Pypy13514	Zinc finger C-x8-C-x5-C-x3-H type family protein (AHRD V3.3 --* AT3G44785.1)	NA	NA
Pypy13516	Urease subunit alpha (AHRD V3.3 --* sp|B1JR71|URE1_YERPY)	NA	NA
Pypy01352	Protein of unknown function (DUF707) (AHRD V3.3 --* AT1G61240.4)	NA	NA
Pypy13542	RING/U-box protein with C6HC-type zinc finger (AHRD V3.3 --* AT3G45480.1)	NA	NA
Pypy13581	U2 snRNP auxilliary factor, large subunit, splicing factor (AHRD V3.3 --* AT4G36690.4)	NA	NA
Pypy13597	ABC-2 and Plant PDR ABC-type transporter family protein (AHRD V3.3 --* AT4G15236.1)	NA	NA
Pypy13603	(AHRD V3.3 protein Unknown)	NA	NA
Pypy13606	RNAse E/G-like (AHRD V3.3 --* AT2G04270.5)	NA	NA
Pypy13634	Tryptophan RNA-binding attenuator protein-like (AHRD V3.3 --* AT4G17420.3)	NA	NA
Pypy13640	Urease accessory protein UreD (AHRD V3.3 --* sp|P0CB03|URED_UREUR)	NA	NA
Pypy13644	Stabilizer of iron transporter SufD / Polynucleotidyl transferase (AHRD V3.3 --* AT5G43810.2)	NA	NA
Pypy13708	Protein of unknown function (DUF1677) (AHRD V3.3 --* AT1G54095.1)	NA	NA
Pypy13719	Haloacid dehalogenase-like hydrolase (HAD) superfamily protein (AHRD V3.3 --* AT4G39770.1)	NA	NA
Pypy13734	nicotianamine synthase 3 (AHRD V3.3 --* AT1G09240.1)	NA	NA
Pypy13772	S-adenosyl-L-methionine-dependent methyltransferases superfamily protein (AHRD V3.3 --* AT5G01230.1)	NA	NA
Pypy13786	Long-chain fatty acid--CoA ligase (AHRD V3.3 --* tr|A0A1A2AQF8|A0A1A2AQF8_9MYCO)	NA	NA
Pypy13792	BEST Arabidopsis thaliana protein match is: F-box associated ubiquitination effector family protein . (AHRD V3.3 --* AT2G05360.1)	NA	NA
Pypy13801	Leucine-rich repeat protein kinase family protein (AHRD V3.3 --* AT1G72460.1)	NA	NA
Pypy13816	DNA-directed RNA polymerase subunit beta (AHRD V3.3 --* tr|H2F6R5|H2F6R5_BOWVO)	NA	NA
Pypy13825	calcium-dependent protein kinase 15 (AHRD V3.3 --* AT4G21940.2)	NA	NA
Pypy13838	Carboxypeptidase A1 (AHRD V3.3 --* sp|P00731|CBPA1_RAT)	NA	NA
Pypy13870	Coenzyme A disulfide reductase (AHRD V3.3 --* sp|Q8NXE8|CDR_STAAW)	NA	NA
Pypy13926	Uncharacterised protein family (UPF0497) (AHRD V3.3 --* AT1G17200.2)	NA	NA
Pypy13943	ATPase components of ABC transporters with duplicated ATPase domains (AHRD V3.3 --* tr|A0A1K1MLX1|A0A1K1MLX1_9FIRM)	NA	NA
Pypy13944	GMP synthase [glutamine-hydrolyzing] (AHRD V3.3 --* sp|Q470G4|GUAA_CUPPJ)	NA	NA
Pypy13949	Phosphatidic acid phosphatase (PAP2) family protein (AHRD V3.3 --* AT3G58490.2)	NA	NA
Pypy13959	DNA-binding HORMA family protein (AHRD V3.3 --* AT1G16590.1)	NA	NA
Pypy13969	alpha/beta-Hydrolases superfamily protein (AHRD V3.3 --* AT4G18550.1)	NA	NA
Pypy13973	General transcription factor II-I repeat domain-containing protein 2B (AHRD V3.3 --* tr|A0A087WW90|A0A087WW90_HUMAN)	NA	NA
Pypy01399	Glycosyl hydrolase family 18 (AHRD V3.3 --* tr|A0A135UII6|A0A135UII6_9PEZI)	NA	NA
Pypy13995	Uracil phosphoribosyltransferase (AHRD V3.3 --* sp|A0ALM3|UPP_LISW6)	NA	NA
Pypy14001	DNA polymerase III subunit alpha (AHRD V3.3 --* sp|P56157|DPO3A_HELPY)	NA	NA
Pypy14004	Protein of unknown function (DUF707) (AHRD V3.3 --* AT1G61240.4)	NA	NA
Pypy14024	Type I phosphatidylinositol 4,5-bisphosphate 4-phosphatase-B (AHRD V3.3 --* sp|Q66I51|T55BB_DANRE)	NA	NA
Pypy01404	Protein of unknown function (DUF630 and DUF632) (AHRD V3.3 --* AT4G35240.2)	NA	NA
Pypy14068	Survival protein SurE-like phosphatase/nucleotidase (AHRD V3.3 --* AT1G72880.1)	NA	NA
Pypy14076	ATP-dependent protease La (LON) domain protein (AHRD V3.3 --* AT1G19740.1)	NA	NA
Pypy14077	NAC (No Apical Meristem) domain transcriptional regulator superfamily protein (AHRD V3.3 --* AT4G27410.3)	NA	NA
Pypy14081	4-hydroxy-tetrahydrodipicolinate synthase (AHRD V3.3 --* sp|Q5QU03|DAPA_IDILO)	NA	NA
Pypy01411	Hydroxyethylthiazole kinase (AHRD V3.3 --* sp|Q57233|THIM_HAEIN)	NA	NA
Pypy01412	NADH dehydrogenase subunit 6 (AHRD V3.3 --* tr|A0A0M3LRU3|A0A0M3LRU3_FISEL)	NA	NA
Pypy14139	Glucosyltransferase (AHRD V3.3 --* tr|A0A0Q9EIC7|A0A0Q9EIC7_9GAMM)	NA	NA
Pypy14174	Pheophorbide a oxygenase family protein with Rieske domain (AHRD V3.3 --* AT3G44880.1)	NA	NA
Pypy14178	Protein of unknown function (DUF1336) (AHRD V3.3 --* AT3G29180.2)	NA	NA
Pypy14184	Pesticidal crystal protein Cry3Aa (AHRD V3.3 --* sp|P0A379|CR3AA_BACTT)	NA	NA
Pypy14191	ATPase E1-E2 type family protein / haloacid dehalogenase-like hydrolase family protein (AHRD V3.3 --* AT3G27870.1)	NA	NA
Pypy14196	BTB/POZ domain-containing protein KCTD1 (AHRD V3.3 --* sp|Q8R4G8|KCTD1_RAT)	NA	NA
Pypy14207	sequence-specific DNA binding;sequence-specific DNA binding transcription factors (AHRD V3.3 --* AT4G03090.2)	NA	NA
Pypy14226	Uncharacterised protein family (UPF0497) (AHRD V3.3 --* AT1G17200.1)	NA	NA
Pypy14240	Transcription elongation regulator 1 (AHRD V3.3 --* sp|Q8CGF7|TCRG1_MOUSE)	NA	NA
Pypy14245	Unknown	NA	NA
Pypy14258	UPF0721 transmembrane protein (AHRD V3.3 --* tr|A0A086Y7R1|A0A086Y7R1_9RHOB)	NA	NA
Pypy14263	Biotin biosynthesis bifunctional protein BioWF (AHRD V3.3 --* sp|D4H9Y2|BIOWF_PROAS)	NA	NA
Pypy14272	Pyruvate dehydrogenase E1 component subunit alpha (AHRD V3.3 --* sp|Q1XDM0|ODPA_PYRYE)	NA	NA
Pypy14285	ABC transporter substrate-binding protein (AHRD V3.3 --* tr|U1YBG8|U1YBG8_9BURK)	NA	NA
Pypy14299	Nuclear receptor subfamily 2 group C member (AHRD V3.3 --* tr|A0A0P4WPM6|A0A0P4WPM6_9CRUS)	NA	NA
Pypy01430	Receptor-type tyrosine-protein phosphatase U (AHRD V3.3 --* sp|B1AUH1|PTPRU_MOUSE)	NA	NA
Pypy14316	HXXXD-type acyl-transferase family protein (AHRD V3.3 --* AT5G38130.1)	NA	NA
Pypy14330	FUNCTIONS IN: molecular_function unknown; INVOLVED IN: transport; LOCATED IN: nuclear pore; EXPRESSED IN: 23 plant structures; EXPRESSED DURING: 13 growth stages; (AHRD V3.3 --* AT3G14120.2)	NA	NA
Pypy14335	High-potential iron-sulfur protein (AHRD V3.3 --* sp|P00264|HIP_HALH2)	NA	NA
Pypy14342	U1 small nuclear ribonucleoprotein 70 kDa (AHRD V3.3 *-* tr|A0A151QVV9|A0A151QVV9_CAJCA)	NA	NA
Pypy14349	kinesin-like calmodulin-binding protein (ZWICHEL) (AHRD V3.3 --* AT5G65930.1)	NA	NA
Pypy14375	FUNCTIONS IN: molecular_function unknown; INVOLVED IN: biological_process unknown; LOCATED IN: endomembrane system; EXPRESSED IN: root; (AHRD V3.3 --* AT1G07690.1)	NA	NA
Pypy14376	evolutionarily conserved C-terminal region 2 (AHRD V3.3 --* AT3G13460.3)	NA	NA
Pypy14384	tRNA wybutosine-synthesizing protein 2/3/4 (AHRD V3.3 --* sp|Q8H4D4|TYW23_ORYSJ)	NA	NA
Pypy14389	monodehydroascorbate reductase (AHRD V3.3 --* AT3G09940.2)	NA	NA
Pypy14399	Vacuolating cytotoxin autotransporter (AHRD V3.3 --* sp|Q48247|VACA1_HELPX)	NA	NA
Pypy14404	GDSL-like Lipase/Acylhydrolase superfamily protein (AHRD V3.3 --* AT5G45960.1)	NA	NA
Pypy14416	Formate-dependent phosphoribosylglycinamide formyltransferase (AHRD V3.3 --* sp|A1S9F3|PURT_SHEAM)	NA	NA
Pypy14437	Polyketide cyclase / dehydrase and lipid transport (AHRD V3.3 --* tr|A0A1C4WGK4|A0A1C4WGK4_MICVI)	NA	NA
Pypy14441	OSBP(oxysterol binding protein)-related protein 1B (AHRD V3.3 --* AT2G31030.1)	NA	NA
Pypy14454	hydroxyproline-rich glycoprotein family protein (AHRD V3.3 --* AT1G32610.2)	NA	NA
Pypy14463	endonuclease/exonuclease/phosphatase family protein (AHRD V3.3 --* AT2G31830.2)	NA	NA
Pypy14477	Seryl-tRNA synthetase (AHRD V3.3 --* AT1G11870.1)	NA	NA
Pypy14481	G-box binding factor 3 (AHRD V3.3 --* AT2G46270.2)	NA	NA
Pypy14487	UPF0284 protein Oscil6304_1491 (AHRD V3.3 --* tr|K9TGD6|K9TGD6_9CYAN)	NA	NA
Pypy14506	Carbohydrate deacetylase (AHRD V3.3 --* sp|Q9L4R7|YDJC_BACCR)	NA	NA
Pypy14513	Protein translocase subunit SecE (AHRD V3.3 --* sp|O29714|SECE_ARCFU)	NA	NA
Pypy14546	Glycosyl transferase, group 1 (AHRD V3.3 --* tr|A0A117L306|A0A117L306_9THEM)	NA	NA
Pypy01457	Methionine-tRNA ligase (AHRD V3.3 --* tr|A0A0G0TIA9|A0A0G0TIA9_9BACT)	NA	NA
Pypy14573	Stress-associated endoplasmic reticulum protein 1 (AHRD V3.3 --* sp|Q9R2C1|SERP1_RAT)	NA	NA
Pypy14584	Glucosamine-6-phosphate deaminase (AHRD V3.3 --* sp|Q7MW43|NAGB_PORGI)	NA	NA
Pypy14604	Lysosomal amino acid transporter 1 homolog (AHRD V3.3 --* sp|B0BMY1|LAAT1_RAT)	NA	NA
Pypy14611	Plant basic secretory protein (BSP) family protein (AHRD V3.3 --* AT2G15130.1)	NA	NA
Pypy14616	Guanylate cyclase soluble subunit beta-1 (AHRD V3.3 --* sp|P20595|GCYB1_RAT)	NA	NA
Pypy14627	Elongation factor P (AHRD V3.3 --* sp|B1JMQ7|EFP_YERPY)	NA	NA
Pypy14651	Casparian strip membrane protein 3 (AHRD V3.3 --* sp|P0DI41|CASP3_VIGUN)	NA	NA
Pypy14653	Golgi apparatus membrane protein TVP23 (AHRD V3.3 --* sp|P38962|TVP23_YEAST)	NA	NA
Pypy14661	Cytochrome c oxidase accessory protein CcoG (AHRD V3.3 --* tr|S3VH31|S3VH31_9LEPT)	NA	NA
Pypy14663	Adhesion G protein-coupled receptor B2 (AHRD V3.3 --* sp|O60241|AGRB2_HUMAN)	NA	NA
Pypy14664	lipid-binding serum glycoprotein family protein (AHRD V3.3 --* AT3G20270.3)	NA	NA
Pypy14667	Major facilitator superfamily protein (AHRD V3.3 --* AT3G47960.1)	NA	NA
Pypy14677	MED32; Has 41 Blast hits to 40 proteins in 14 species: Archae - 0; Bacteria - 0; Metazoa - 0; Fungi - 0; Plants - 41; Viruses - 0; Other Eukaryotes - 0 (source: NCBI BLink). (AHRD V3.3 --* AT1G11760.1)	NA	NA
Pypy14687	N-acetylneuraminate epimerase (AHRD V3.3 --* sp|Q3YU63|NANM_SHISS)	NA	NA
Pypy01469	cytidine deaminase 1 (AHRD V3.3 --* AT2G19570.1)	NA	NA
Pypy14690	Alpha-galactosidase, NPCBM associated NEW3 domain-containing protein (AHRD V3.3 --* tr|J0RXK8|J0RXK8_9EURY)	NA	NA
Pypy14706	Translation elongation factor EF1A/initiation factor IF2gamma family protein (AHRD V3.3 --* AT1G18070.3)	NA	NA
Pypy01471	(AHRD V3.3 protein Unknown)	NA	NA
Pypy14711	AP2/B3-like transcriptional factor family protein (AHRD V3.3 --* AT5G25475.4)	NA	NA
Pypy14729	UDP-N-acetylmuramoyl-L-alanyl-D-glutamate--2,6-diaminopimelate ligase (AHRD V3.3 --* sp|Q5L0Y0|MURE_GEOKA)	NA	NA
Pypy14738	Calcium-dependent lipid-binding (CaLB domain) family protein (AHRD V3.3 --* AT3G61050.2)	NA	NA
Pypy14759	O-acetylserine (thiol) lyase isoform C (AHRD V3.3 --* AT3G59760.3)	NA	NA
Pypy14778	Sensor histidine kinase GraS (AHRD V3.3 --* sp|Q8NXR5|GRAS_STAAW)	NA	NA
Pypy14779	SICAvar, type I (AHRD V3.3 --* tr|A0A1A7VW07|A0A1A7VW07_PLAKH)	NA	NA
Pypy14785	FAD/NAD(P)-binding oxidoreductase family protein (AHRD V3.3 --* AT5G11330.2)	NA	NA
Pypy14787	poor homologous synapsis 1 (AHRD V3.3 --* AT1G10710.2)	NA	NA
Pypy14789	Elongation factor P 2 (AHRD V3.3 --* sp|Q5FJG2|EFP2_LACAC)	NA	NA
Pypy01479	Asparagine--tRNA ligase (AHRD V3.3 --* sp|P54263|SYN_THET8)	NA	NA
Pypy14795	Fumarate hydratase class II (AHRD V3.3 --* sp|Q7W0A2|FUMC_BORPE)	NA	NA
Pypy14810	alpha-L-arabinofuranosidase 1 (AHRD V3.3 --* AT3G10740.1)	NA	NA
Pypy01483	DNA-directed RNA polymerase subunit beta' (AHRD V3.3 --* sp|B3QBZ9|RPOC_RHOPT)	NA	NA
Pypy14831	1,4-alpha-glucan branching enzyme GlgB (AHRD V3.3 --* sp|Q8E081|GLGB_STRA5)	NA	NA
Pypy14835	Auxin-responsive GH3 family protein (AHRD V3.3 --* AT5G13370.1)	NA	NA
Pypy14838	V-set and transmembrane domain-containing protein 2B (AHRD V3.3 --* sp|Q0IJ12|VTM2B_XENTR)	NA	NA
Pypy01484	Serine--tRNA ligase (AHRD V3.3 --* sp|A8GTQ7|SYS_RICRS)	NA	NA
Pypy14849	ABC transporter-like protein (AHRD V3.3 --* tr|N1PT56|N1PT56_DOTSN)	NA	NA
Pypy01486	ATP synthase subunit alpha (AHRD V3.3 --* sp|A9AJG2|ATPA_BURM1)	NA	NA
Pypy14896	Photosystem I reaction center subunit IX (AHRD V3.3 --* sp|B0JUV4|PSAJ_MICAN)	NA	NA
Pypy14913	RAB GTPase homolog 8A (AHRD V3.3 --* AT3G46060.3)	NA	NA
Pypy14916	BEST Arabidopsis thaliana protein match is: SMAD/FHA domain-containing protein . (AHRD V3.3 --* AT2G24410.1)	NA	NA
Pypy14925	Sec14p-like phosphatidylinositol transfer family protein (AHRD V3.3 --* AT1G19650.2)	NA	NA
Pypy14926	Peptidase S9 (AHRD V3.3 --* tr|A0A0G3UYX7|A0A0G3UYX7_9ACTN)	NA	NA
Pypy14940	Nuclear factor erythroid 2-related factor 1 (AHRD V3.3 --* sp|Q5RA25|NF2L1_PONAB)	NA	NA
Pypy14950	Unknown	NA	NA
Pypy14960	BNR/Asp-box repeat family protein (AHRD V3.3 --* AT5G57700.4)	NA	NA
Pypy14979	Signal peptidase complex catalytic subunit SEC11 (AHRD V3.3 --* sp|E9E796|SEC11_METAQ)	NA	NA
Pypy14994	tubby like protein 1 (AHRD V3.3 --* AT1G76900.2)	NA	NA
Pypy14995	Transducin family protein / WD-40 repeat family protein (AHRD V3.3 --* AT5G43930.4)	NA	NA
Pypy15000	Leucyl-tRNA synthetase, cytoplasmic (AHRD V3.3 --* tr|A0A0K8RZW9|A0A0K8RZW9_CROHD)	NA	NA
Pypy15004	Bladder cancer-associated protein (AHRD V3.3 -** sp|Q90WT7|BLCAP_CARAU)	NA	NA
Pypy15043	Nodal modulator 1 (AHRD V3.3 --* sp|Q6GQT9|NOMO1_MOUSE)	NA	NA
Pypy15044	Dof-type zinc finger DNA-binding family protein (AHRD V3.3 --* AT2G28810.1)	NA	NA
Pypy15046	Variant surface glycoprotein 1125.5254 (AHRD V3.3 --* tr|A0A1J0RBU6|A0A1J0RBU6_9TRYP)	NA	NA
Pypy15057	Acidic phospholipase A2 inhibitor vaspin A chain (AHRD V3.3 --* sp|Q10754|PA2H_VIPAZ)	NA	NA
Pypy15068	Potassium-transporting ATPase subunit D (AHRD V3.3 --* tr|L8AJJ0|L8AJJ0_BACIU)	NA	NA
Pypy15069	tRNA 2-thiocytidine biosynthesis protein TtcA (AHRD V3.3 --* sp|Q57184|TTCA_HAEIN)	NA	NA
Pypy15073	Copper transport protein 86 (AHRD V3.3 --* sp|Q6BKV2|CTR86_DEBHA)	NA	NA
Pypy15106	plasma membrane intrinsic protein 1B (AHRD V3.3 --* AT2G45960.3)	NA	NA
Pypy15108	Ankyrin repeat family protein (AHRD V3.3 --* AT4G03490.2)	NA	NA
Pypy15109	Family of unknown function (DUF716) (AHRD V3.3 --* AT5G13890.3)	NA	NA
Pypy01513	Disease resistance protein (TIR-NBS-LRR class) family (AHRD V3.3 --* AT4G11170.1)	NA	NA
Pypy15131	(AHRD V3.3 protein Unknown)	NA	NA
Pypy15152	PBS lyase (AHRD V3.3 --* tr|A0A0Q8QWF5|A0A0Q8QWF5_9BURK)	NA	NA
Pypy15167	Inositol-pentakisphosphate 2-kinase family protein (AHRD V3.3 --* AT1G58643.1)	NA	NA
Pypy15169	PDI-like 5-1 (AHRD V3.3 --* AT1G07960.1)	NA	NA
Pypy15190	Acetylglutamate kinase (AHRD V3.3 --* sp|A1BG26|ARGB_CHLPD)	NA	NA
Pypy15191	Leucine aminopeptidase, chloroplastic (AHRD V3.3 --* sp|P31427|AMPL_SOLTU)	NA	NA
Pypy15208	Membrane protein insertase YidC (AHRD V3.3 --* sp|B1Z8E7|YIDC_METPB)	NA	NA
Pypy15212	Protein of unknown function (DUF1184) (AHRD V3.3 --* AT1G35410.1)	NA	NA
Pypy15275	SNF2 domain-containing protein / helicase domain-containing protein / zinc finger protein-related (AHRD V3.3 --* AT1G61140.3)	NA	NA
Pypy15288	RING/FYVE/PHD zinc finger superfamily protein (AHRD V3.3 --* AT1G14770.2)	NA	NA
Pypy15303	Ferredoxin (AHRD V3.3 --* tr|A0A151FHQ8|A0A151FHQ8_9BRAD)	NA	NA
Pypy15308	ferric reduction oxidase 6 (AHRD V3.3 --* AT5G49730.1)	NA	NA
Pypy15321	Protein of unknown function (DUF833) (AHRD V3.3 --* AT1G20680.2)	NA	NA
Pypy15323	Pentatricopeptide repeat (PPR) superfamily protein (AHRD V3.3 --* AT3G51320.1)	NA	NA
Pypy15335	Pre-mRNA-splicing ATP-dependent RNA helicase PRP28 (AHRD V3.3 --* sp|Q6BLU9|PRP28_DEBHA)	NA	NA
Pypy15346	Chaperone DnaJ-domain superfamily protein (AHRD V3.3 --* AT5G37380.5)	NA	NA
Pypy15361	Atypical/PIKK protein kinase (AHRD V3.3 --* tr|A0A0L0VI74|A0A0L0VI74_9BASI)	NA	NA
Pypy15377	3-isopropylmalate dehydratase small subunit (AHRD V3.3 --* sp|C1F6Z9|LEUD_ACIC5)	NA	NA
Pypy15392	OBP3-responsive gene 1 (AHRD V3.3 --* AT5G53450.2)	NA	NA
Pypy15398	Domain of unknown function (DUF543) (AHRD V3.3 --* AT1G22520.2)	NA	NA
Pypy00154	global transcription factor group E4 (AHRD V3.3 --* AT1G06230.3)	NA	NA
Pypy15408	D-aminoacid aminotransferase-like PLP-dependent enzymes superfamily protein (AHRD V3.3 --* AT1G50110.1)	NA	NA
Pypy01542	Calcium-binding EF-hand family protein (AHRD V3.3 --* AT5G28850.2)	NA	NA
Pypy15445	LRR and NB-ARC domains-containing disease resistance protein (AHRD V3.3 --* AT1G58602.2)	NA	NA
Pypy15451	transcriptional factor B3 family protein (AHRD V3.3 --* AT2G24680.2)	NA	NA
Pypy15458	Concanavalin A-like lectin protein kinase family protein (AHRD V3.3 --* AT3G59740.1)	NA	NA
Pypy01550	Galactosyltransferase family protein (AHRD V3.3 --* AT3G06440.1)	NA	NA
Pypy15500	Golgi-body localisation protein domain ;RNA pol II promoter Fmp27 protein domain (AHRD V3.3 --* AT1G58250.2)	NA	NA
Pypy15513	Aluminium activated malate transporter family protein (AHRD V3.3 --* AT5G46610.3)	NA	NA
Pypy15516	Plant thionin (AHRD V3.3 --* AT1G66100.1)	NA	NA
Pypy15520	FERM domain-containing protein 1 (AHRD V3.3 --* sp|Q8N878|FRMD1_HUMAN)	NA	NA
Pypy15550	serine carboxypeptidase-like 43 (AHRD V3.3 --* AT2G12480.2)	NA	NA
Pypy15562	Chaperone protein DnaJ (AHRD V3.3 --* tr|A0A0S4PNG4|A0A0S4PNG4_9BACT)	NA	NA
Pypy15577	RNA-directed DNA polymerase from mobile element jockey (AHRD V3.3 --* tr|A0A093BVY3|A0A093BVY3_TAUER)	NA	NA
Pypy15598	Arginine--tRNA ligase (AHRD V3.3 --* sp|Q83A98|SYR_COXBU)	NA	NA
Pypy15601	Bifunctional uridylyltransferase/uridylyl-removing enzyme (AHRD V3.3 --* sp|Q3BVJ6|GLND_XANC5)	NA	NA
Pypy15605	Ribosomal RNA large subunit methyltransferase M (AHRD V3.3 --* sp|B1KQX8|RLMM_SHEWM)	NA	NA
Pypy15617	Long-chain-fatty-acid--CoA ligase (AHRD V3.3 --* tr|F0R632|F0R632_BACSH)	NA	NA
Pypy15634	Fibronectin type III domain protein (AHRD V3.3 --* tr|M6CDN2|M6CDN2_LEPME)	NA	NA
Pypy15636	tRNA synthetase class I (I, L, M and V) family protein (AHRD V3.3 --* AT5G49030.3)	NA	NA
Pypy15641	Transactivator/viroplasmin protein (AHRD V3.3 --* sp|P16666|IBMP_CAMVB)	NA	NA
Pypy15643	auxin response factor 2 (AHRD V3.3 --* AT5G62000.4)	NA	NA
Pypy15687	HTH-type transcriptional regulator HdfR (AHRD V3.3 --* sp|B1JQ39|HDFR_YERPY)	NA	NA
Pypy15706	Terpenoid cyclases/Protein prenyltransferases superfamily protein (AHRD V3.3 --* AT3G32030.1)	NA	NA
Pypy15717	Protein kinase superfamily protein (AHRD V3.3 --* AT1G74330.2)	NA	NA
Pypy15726	BEST Arabidopsis thaliana protein match is: F-box and associated interaction domains-containing protein . (AHRD V3.3 --* AT2G30615.1)	NA	NA
Pypy15737	Unplaced genomic scaffold K443scaffold_248, whole genome shotgun sequence (AHRD V3.3 --* tr|A0A0C9XET4|A0A0C9XET4_9AGAR)	NA	NA
Pypy15744	Protein of unknown function (DUF1336) (AHRD V3.3 --* AT5G35180.4)	NA	NA
Pypy15778	(AHRD V3.3 protein Unknown)	NA	NA
Pypy15783	Periplasmic nitrate reductase (AHRD V3.3 --* sp|B9KCQ2|NAPA_CAMLR)	NA	NA
Pypy01580	Lateral organ boundaries (LOB) domain family protein (AHRD V3.3 --* AT5G63090.4)	NA	NA
Pypy15841	Tetratricopeptide repeat (TPR)-like superfamily protein (AHRD V3.3 --* AT2G37230.1)	NA	NA
Pypy15879	HSF-type DNA-binding domain protein (AHRD V3.3 --* tr|N1JED1|N1JED1_BLUG1)	NA	NA
Pypy15880	Translation initiation factor eIF-2B subunit epsilon (AHRD V3.3 --* sp|Q64350|EI2BE_RAT)	NA	NA
Pypy15882	STRUBBELIG-receptor family 4 (AHRD V3.3 --* AT3G13065.1)	NA	NA
Pypy15883	OSBP(oxysterol binding protein)-related protein 1C (AHRD V3.3 --* AT4G08180.2)	NA	NA
Pypy15895	plasma membrane intrinsic protein 2 (AHRD V3.3 --* AT2G37170.1)	NA	NA
Pypy15896	Auxin-responsive GH3 family protein (AHRD V3.3 --* AT2G46370.4)	NA	NA
Pypy15899	Leucine-rich repeat protein kinase family protein (AHRD V3.3 --* AT1G31420.1)	NA	NA
Pypy15916	2-oxoglutarate dehydrogenase E1 component (AHRD V3.3 --* sp|Q99U74|ODO1_STAAN)	NA	NA
Pypy16003	Unknown	NA	NA
Pypy16006	Homeodomain-like superfamily protein (AHRD V3.3 --* AT3G09600.2)	NA	NA
Pypy16016	RNA-binding protein squid (AHRD V3.3 --* sp|Q08473|SQD_DROME)	NA	NA
Pypy16019	Cytochrome d ubiquinol oxidase subunit I (AHRD V3.3 --* tr|A0A1C4B1L9|A0A1C4B1L9_9ENTR)	NA	NA
Pypy01603	Protein unc-13 homolog C (AHRD V3.3 --* sp|Q62770|UN13C_RAT)	NA	NA
Pypy01605	RNA-binding (RRM/RBD/RNP motifs) family protein (AHRD V3.3 --* AT3G15010.2)	NA	NA
Pypy16068	AAA-ATPase 1 (AHRD V3.3 --* AT5G40010.1)	NA	NA
Pypy16079	eukaryotic translation initiation factor 2 family protein / eIF-2 family protein (AHRD V3.3 --* AT2G27700.2)	NA	NA
Pypy16083	DNA topoisomerase 1 (AHRD V3.3 --* sp|P9WG49|TOP1_MYCTU)	NA	NA
Pypy16099	Lysine-tRNA ligase (AHRD V3.3 --* tr|A0A0G0SIL6|A0A0G0SIL6_9BACT)	NA	NA
Pypy16108	Cystathionine beta-synthase (CBS) family protein (AHRD V3.3 --* AT1G80090.1)	NA	NA
Pypy16117	W protein (AHRD V3.3 --* tr|G9IRZ6|G9IRZ6_9MONO)	NA	NA
Pypy16120	Prefoldin chaperone subunit family protein (AHRD V3.3 --* AT1G26660.1)	NA	NA
Pypy16121	Uroporphyrinogen decarboxylase (AHRD V3.3 --* AT3G14930.2)	NA	NA
Pypy16122	Mannose-binding lectin superfamily protein (AHRD V3.3 --* AT1G61230.1)	NA	NA
Pypy16123	RNI-like superfamily protein (AHRD V3.3 --* AT5G51370.2)	NA	NA
Pypy16126	Chloride channel protein (AHRD V3.3 --* tr|M0WXV3|M0WXV3_HORVV)	NA	NA
Pypy16143	sucrose synthase 1 (AHRD V3.3 --* AT5G20830.2)	NA	NA
Pypy16154	abscisic aldehyde oxidase 3 (AHRD V3.3 --* AT2G27150.2)	NA	NA
Pypy16180	Cytochrome c-type protein TorC (AHRD V3.3 --* sp|P33226|TORC_ECOLI)	NA	NA
Pypy16186	NADH:ubiquinone oxidoreductase subunit J (AHRD V3.3 --* tr|A0A1A9NLH9|A0A1A9NLH9_9PROT)	NA	NA
Pypy16187	Tetratricopeptide repeat (TPR)-like superfamily protein (AHRD V3.3 --* AT2G15980.1)	NA	NA
Pypy16216	StAR-related lipid transfer protein 5 (AHRD V3.3 --* sp|Q9EPQ7|STAR5_MOUSE)	NA	NA
Pypy16221	3-oxoacyl-[acyl-carrier-protein] synthase 3 (AHRD V3.3 --* tr|A0A101TCA0|A0A101TCA0_9ACTN)	NA	NA
Pypy01623	BTB/POZ domain-containing protein (AHRD V3.3 --* AT3G56230.1)	NA	NA
Pypy16232	nuclear poly(a) polymerase (AHRD V3.3 --* AT4G32850.10)	NA	NA
Pypy16236	cryptdin protein-related (AHRD V3.3 -** AT1G51915.1)	NA	NA
Pypy16243	Transducin/WD40 repeat-like superfamily protein (AHRD V3.3 --* AT5G05970.2)	NA	NA
Pypy16258	Serine/threonine protein kinase OSK3 (AHRD V3.3 --* sp|Q852Q0|OSK3_ORYSJ)	NA	NA
Pypy16290	Concanavalin A-like lectin protein kinase family protein (AHRD V3.3 --* AT3G59730.1)	NA	NA
Pypy16304	K+ uptake permease 9 (AHRD V3.3 --* AT4G19960.2)	NA	NA
Pypy16319	alpha/beta-Hydrolases superfamily protein (AHRD V3.3 --* AT5G16120.2)	NA	NA
Pypy16355	Short/branched chain specific acyl-CoA dehydrogenase, mitochondrial (AHRD V3.3 --* sp|P45954|ACDSB_HUMAN)	NA	NA
Pypy16358	Rapamycin-insensitive companion of mTOR (AHRD V3.3 --* sp|Q6QI06|RICTR_MOUSE)	NA	NA
Pypy16365	Transmembrane amino acid transporter family protein (AHRD V3.3 --* AT5G02180.1)	NA	NA
Pypy16366	tRNA synthetase beta subunit family protein (AHRD V3.3 --* AT1G72550.2)	NA	NA
Pypy01637	FUNCTIONS IN: binding; INVOLVED IN: biological_process unknown; LOCATED IN: cellular_component unknown; EXPRESSED IN: 21 plant structures; EXPRESSED DURING: 13 growth stages; (AHRD V3.3 --* AT1G30240.1)	NA	NA
Pypy16374	Calcium-activated potassium channel subunit alpha-1 (AHRD V3.3 --* sp|O18867|KCMA1_MACMU)	NA	NA
Pypy00164	WDR13 protein isoform 2 (AHRD V3.3 --* tr|F4ZZV5|F4ZZV5_DANRE)	NA	NA
Pypy16403	Disease resistance protein (TIR-NBS-LRR class) family (AHRD V3.3 --* AT5G41750.2)	NA	NA
Pypy16429	staurosporin and temperature sensitive 3-like A (AHRD V3.3 --* AT5G19690.1)	NA	NA
Pypy16442	S-adenosyl-L-homocysteine hydrolase (AHRD V3.3 --* AT4G13940.4)	NA	NA
Pypy16443	Subtilisin-like protease SBT2.5 (AHRD V3.3 --* sp|O64481|SBT25_ARATH)	NA	NA
Pypy16455	pleiotropic drug resistance 1 (AHRD V3.3 --* AT3G16340.2)	NA	NA
Pypy01651	S-adenosyl-L-methionine-dependent methyltransferases superfamily protein (AHRD V3.3 --* AT5G38020.1)	NA	NA
Pypy16514	8-demethyl-8-alpha-L-rhamnosyl tetracenomycin-C 2'-O-methyltransferase (AHRD V3.3 --* sp|Q9AJU2|ELMM1_STROV)	NA	NA
Pypy16515	Protein lifeguard 2 (AHRD V3.3 --* sp|Q9BWQ8|LFG2_HUMAN)	NA	NA
Pypy16516	Endoribonuclease YbeY (AHRD V3.3 --* sp|Q6F1K1|YBEY_MESFL)	NA	NA
Pypy16519	3-ketoacyl-acyl carrier protein synthase I (AHRD V3.3 --* AT5G46290.3)	NA	NA
Pypy16536	Late embryogenesis abundant (LEA) hydroxyproline-rich glycoprotein family (AHRD V3.3 --* AT4G26490.1)	NA	NA
Pypy16544	Cytoplasmic dynein intermediate light chain DYN3 (AHRD V3.3 --* sp|Q751N0|DYN3_ASHGO)	NA	NA
Pypy16553	FKBP-type peptidyl-prolyl cis-trans isomerase family protein (AHRD V3.3 --* AT3G54010.2)	NA	NA
Pypy16580	ATP-dependent Clp protease adapter protein ClpS (AHRD V3.3 --* sp|Q0SGS7|CLPS_RHOJR)	NA	NA
Pypy16581	RHOMBOID-like protein 6 (AHRD V3.3 --* AT1G12750.3)	NA	NA
Pypy01659	ACT domain-containing protein (AHRD V3.3 --* AT2G39570.1)	NA	NA
Pypy16592	Carboxy-S-adenosyl-L-methionine synthase (AHRD V3.3 --* sp|A7N1I9|CMOA_VIBCB)	NA	NA
Pypy16617	Ubiquinone biosynthesis protein COQ4 homolog, mitochondrial (AHRD V3.3 --* sp|Q382H9|COQ4_TRYB2)	NA	NA
Pypy16625	Molybdenum cofactor sulfurase family protein (AHRD V3.3 --* AT5G44720.1)	NA	NA
Pypy16633	Hemagglutinin (AHRD V3.3 --* sp|Q67143|HEMA_I68A5)	NA	NA
Pypy16663	Calcium-binding tyrosine phosphorylation-regulated protein (AHRD V3.3 --* sp|Q9D424|CABYR_MOUSE)	NA	NA
Pypy16670	Glycogen synthase (AHRD V3.3 --* sp|Q9CHM9|GLGA_LACLA)	NA	NA
Pypy16684	Rhodanese/Cell cycle control phosphatase superfamily protein (AHRD V3.3 --* AT1G17850.2)	NA	NA
Pypy16688	Ribosomal RNA small subunit methyltransferase F (AHRD V3.3 --* sp|A8AFL6|RSMF_CITK8)	NA	NA
Pypy16700	Na(+) H(+) antiporter subunit E (AHRD V3.3 --* tr|A0A0E9M1E6|A0A0E9M1E6_9BACT)	NA	NA
Pypy16737	oxidoreductase, zinc-binding dehydrogenase family protein (AHRD V3.3 --* AT4G21580.3)	NA	NA
Pypy16738	histone acetyltransferase of the CBP family 1 (AHRD V3.3 --* AT1G79000.2)	NA	NA
Pypy16744	Class II aminoacyl-tRNA and biotin synthetases superfamily protein (AHRD V3.3 --* AT4G17300.1)	NA	NA
Pypy16750	RNA-binding (RRM/RBD/RNP motifs) family protein (AHRD V3.3 --* AT3G04500.1)	NA	NA
Pypy16756	Aspartyl/glutamyl-tRNA(Asn/Gln) amidotransferase subunit B (AHRD V3.3 --* sp|A6W7L8|GATB_KINRD)	NA	NA
Pypy16781	BEST Arabidopsis thaliana protein match is: Beta-galact s in 780 species: Archae - 12; Bacteria - 1396; Metazoa - 17338; Fungi - 3422; Plants - 5037; Viruses - 0; Other Eukaryotes - 2996 (source: NCBI BLink). (AHRD V3.3 --* AT4G08874.1)	NA	NA
Pypy16787	cytochrome P450, family 711, subfamily A, polypeptide 1 (AHRD V3.3 --* AT2G26170.2)	NA	NA
Pypy16792	SGNH hydrolase-type esterase superfamily protein (AHRD V3.3 --* AT2G38180.1)	NA	NA
Pypy16793	A20/AN1-like zinc finger family protein (AHRD V3.3 --* AT4G22820.2)	NA	NA
Pypy01681	DEAD-box ATP-dependent RNA helicase 41 (AHRD V3.3 --* sp|Q0E2Z7|RH41_ORYSJ)	NA	NA
Pypy16832	Pleckstrin homology (PH) domain superfamily protein (AHRD V3.3 --* AT2G30060.1)	NA	NA
Pypy16835	ATPase subunit 8 (AHRD V3.3 *-* tr|A0A1B0THG3|A0A1B0THG3_NELNU)	IPR003319: ATP synthase YMF19-like, N-terminal	NA
Pypy16839	Cytochrome c biogenesis B (AHRD V3.3 *-* tr|A0A0B4L0M5|A0A0B4L0M5_9ROSA)	NA	NA
Pypy16840	Transcriptional factor B3 family protein (AHRD V3.3 --* AT2G24690.1)	NA	NA
Pypy16849	Core-2/I-branching beta-1,6-N-acetylglucosaminyltransferase family protein (AHRD V3.3 --* AT5G39990.1)	NA	NA
Pypy01686	30S ribosomal protein S13 (AHRD V3.3 --* sp|Q2S934|RS13_HAHCH)	NA	NA
Pypy16864	Neuronal acetylcholine receptor subunit alpha-9 (AHRD V3.3 --* tr|A0A091L4P6|A0A091L4P6_CATAU)	NA	NA
Pypy16883	damaged DNA binding protein 1A (AHRD V3.3 --* AT4G05420.2)	NA	NA
Pypy16886	homologue of bacterial MinE 1 (AHRD V3.3 --* AT1G69390.1)	NA	NA
Pypy16887	Heavy metal transport/detoxification superfamily protein (AHRD V3.3 --* AT5G03380.2)	NA	NA
Pypy16888	E3 ubiquitin-protein ligase RING1 (AHRD V3.3 --* sp|A2T6X5|RING1_PANTR)	NA	NA
Pypy16889	U2 snRNP auxilliary factor, large subunit, splicing factor (AHRD V3.3 --* AT4G36690.4)	NA	NA
Pypy16946	pectin methylesterase PCR fragment F (AHRD V3.3 --* AT5G53370.1)	NA	NA
Pypy16969	cation exchanger 5 (AHRD V3.3 --* AT1G55730.2)	NA	NA
Pypy16988	Proteasome-type protease (AHRD V3.3 --* tr|A0A0H4P741|A0A0H4P741_9BACT)	NA	NA
Pypy16998	Lysosome-associated membrane glycoprotein 3 (AHRD V3.3 --* sp|Q7TST5|LAMP3_MOUSE)	NA	NA
Pypy17005	FUNCTIONS IN: molecular_function unknown; INVOLVED IN: biological_process unknown; LOCATED IN: cellular_component unknown; EXPRESSED IN: 25 plant structures; EXPRESSED DURING: 15 growth stages; (AHRD V3.3 --* AT1G79090.2)	NA	NA
Pypy17021	F-box and associated interaction domains-containing protein (AHRD V3.3 --* AT1G11270.3)	NA	NA
Pypy17052	carboxyl-terminal domain (ctd) phosphatase-like 2 (AHRD V3.3 --* AT5G01270.2)	NA	NA
Pypy17072	EXS (ERD1/XPR1/SYG1) family protein (AHRD V3.3 --* AT2G03260.1)	NA	NA
Pypy17077	Chaperone DnaJ-domain superfamily protein (AHRD V3.3 --* AT4G12780.2)	NA	NA
Pypy17086	non-specific phospholipase C1 (AHRD V3.3 --* AT1G07230.1)	NA	NA
Pypy17089	Molybdopterin synthase catalytic subunit (AHRD V3.3 --* sp|B4NJW0|MOC2B_DROWI)	NA	NA
Pypy17094	Major facilitator superfamily protein (AHRD V3.3 --* AT3G05160.1)	NA	NA
Pypy17095	Methionine--tRNA ligase (AHRD V3.3 --* tr|C5UUS0|C5UUS0_CLOBO)	NA	NA
Pypy17120	low-molecular-weight cysteine-rich 16 (AHRD V3.3 --* AT1G49435.1)	NA	NA
Pypy17127	Coatomer subunit alpha (AHRD V3.3 --* tr|O59946|O59946_EMEND)	NA	NA
Pypy17129	Cytidylate kinase (AHRD V3.3 --* tr|A0A087AEG9|A0A087AEG9_9BIFI)	NA	NA
Pypy17135	cation/H+ exchanger 3 (AHRD V3.3 --* AT5G22900.1)	NA	NA
Pypy17139	60S ribosomal protein L18A-1 (AHRD V3.3 --* AT1G29970.2)	NA	NA
Pypy17162	AMP-binding protein (AHRD V3.3 --* tr|V7FQA2|V7FQA2_9RHIZ)	NA	NA
Pypy17167	Class II aminoacyl-tRNA and biotin synthetases superfamily protein (AHRD V3.3 --* AT3G30805.1)	NA	NA
Pypy17174	Tetratricopeptide repeat (TPR)-like superfamily protein (AHRD V3.3 --* AT5G16280.2)	NA	NA
Pypy01719	Peptidase family M13 (AHRD V3.3 --* tr|F9PMR2|F9PMR2_9ACTO)	NA	NA
Pypy17197	calpain-type cysteine protease family (AHRD V3.3 --* AT1G55350.5)	NA	NA
Pypy17199	Hydrolase (AHRD V3.3 --* tr|A0A1E1V2W8|A0A1E1V2W8_9BRAD)	NA	NA
Pypy01720	secretory carrier 3 (AHRD V3.3 --* AT1G61250.2)	NA	NA
Pypy17200	Heme exporter protein CcmA (AHRD V3.3 --* tr|G7QDR9|G7QDR9_9DELT)	NA	NA
Pypy17212	2-oxoacid dehydrogenases acyltransferase family protein (AHRD V3.3 --* AT3G06850.2)	NA	NA
Pypy17214	Cysteine-rich secretory protein 3 (AHRD V3.3 --* sp|Q03402|CRIS3_MOUSE)	NA	NA
Pypy17217	Pro-apoptotic serine protease NMA111 (AHRD V3.3 --* sp|Q6CIT6|NM111_KLULA)	NA	NA
Pypy17274	DOMAIN OF UNKNOWN FUNCTION 724 6 (AHRD V3.3 --* AT2G47230.2)	NA	NA
Pypy17327	Unknown	NA	NA
Pypy17330	CAP (Cysteine-rich secretory proteins, Antigen 5, and Pathogenesis-related 1 protein) superfamily protein (AHRD V3.3 --* AT4G31470.1)	NA	NA
Pypy17347	F-box/RNI-like superfamily protein (AHRD V3.3 --* AT5G38390.1)	NA	NA
Pypy17355	Mitogen-activated protein kinase HOG1 (AHRD V3.3 --* sp|Q9UV51|HOG1_MAGO7)	NA	NA
Pypy17369	Phosphoglycerate kinase (AHRD V3.3 --* sp|B8D9M8|PGK_BUCA5)	NA	NA
Pypy17382	pleckstrin homology (PH) domain-containing protein (AHRD V3.3 --* AT4G17140.3)	NA	NA
Pypy17383	Glucose-1-phosphate adenylyltransferase (AHRD V3.3 --* sp|A4TQV0|GLGC_YERPP)	NA	NA
Pypy17398	3-oxoacyl-ACP reductase (AHRD V3.3 --* tr|A0A0U3NK70|A0A0U3NK70_9ACTN)	NA	NA
Pypy17401	Calcium-independent phospholipase A2-gamma (AHRD V3.3 --* sp|Q9NP80|PLPL8_HUMAN)	NA	NA
Pypy17402	Pentatricopeptide repeat (PPR-like) superfamily protein (AHRD V3.3 --* AT1G05670.2)	NA	NA
Pypy17404	UDP-2,3-diacylglucosamine diphosphatase (AHRD V3.3 --* tr|A0A173MQJ7|A0A173MQJ7_9BACT)	NA	NA
Pypy17433	U2 snRNP auxilliary factor, large subunit, splicing factor (AHRD V3.3 --* AT4G36690.2)	NA	NA
Pypy01745	AP2/B3-like transcriptional factor family protein (AHRD V3.3 --* AT5G66980.1)	NA	NA
Pypy17468	importin alpha isoform 4 (AHRD V3.3 --* AT1G09270.2)	NA	NA
Pypy17478	DnaJ / Sec63 Brl domains-containing protein (AHRD V3.3 --* AT1G79940.4)	NA	NA
Pypy17517	P-loop containing nucleoside triphosphate hydrolases superfamily protein (AHRD V3.3 --* AT5G62760.3)	NA	NA
Pypy17524	Cytochrome b6-f complex subunit 6 (AHRD V3.3 *** sp|Q09G28|PETL_PLAOC)	IPR007802: Cytochrome b6-f complex subunit 6	GO:0009055: electron carrier activity (MF), GO:0009512: cytochrome b6f complex (CC)
Pypy17544	4-hydroxy-4-methyl-2-oxoglutarate aldolase (AHRD V3.3 --* tr|A0A0P7E247|A0A0P7E247_9GAMM)	NA	NA
Pypy17546	U2 snRNP auxilliary factor, large subunit, splicing factor (AHRD V3.3 --* AT4G36690.4)	NA	NA
Pypy17547	casein kinase I-like 10 (AHRD V3.3 --* AT3G23340.1)	NA	NA
Pypy17578	RWD domain-containing protein (AHRD V3.3 --* AT3G60300.1)	NA	NA
Pypy17585	ARM repeat superfamily protein (AHRD V3.3 --* AT5G06350.1)	NA	NA
Pypy17586	BEST Arabidopsis thaliana protein match is: TSL-kinase interacting protein 1 . (AHRD V3.3 --* AT4G39380.1)	NA	NA
Pypy17596	trigalactosyldiacylglycerol2 (AHRD V3.3 --* AT3G20320.2)	NA	NA
Pypy17615	Asparagine--tRNA ligase (AHRD V3.3 --* sp|B2S3J9|SYN_TREPS)	NA	NA
Pypy17636	ACT domain repeat 3 (AHRD V3.3 --* AT1G76990.5)	NA	NA
Pypy17645	Protein of unknown function (DUF1685) (AHRD V3.3 --* AT2G31560.2)	NA	NA
Pypy17649	Plant protein of unknown function (DUF869) (AHRD V3.3 --* AT1G19835.2)	NA	NA
Pypy01770	hypoxia-responsive family protein / zinc finger (C3HC4-type RING finger) family protein (AHRD V3.3 --* AT3G48030.1)	NA	NA
Pypy17700	16S rRNA methyltransferase (AHRD V3.3 --* tr|A0A083UD80|A0A083UD80_PSEPU)	NA	NA
Pypy17704	Dynamin-2 (AHRD V3.3 --* sp|P39052|DYN2_RAT)	NA	NA
Pypy17722	U6 snRNA-associated Sm-like protein LSm6 (AHRD V3.3 -** sp|P0CR24|LSM6_CRYNJ)	NA	NA
Pypy17725	Kua-ubiquitin conjugating enzyme hybrid localisation domain (AHRD V3.3 --* AT2G22890.1)	NA	NA
Pypy01773	MAPK phosphatase 2 (AHRD V3.3 --* AT3G06110.3)	NA	NA
Pypy01774	ATP synthase subunit alpha (AHRD V3.3 --* tr|W5IIF6|W5IIF6_SCAIO)	NA	NA
Pypy17772	Contig_4, whole genome shotgun sequence (AHRD V3.3 -** tr|A0A0D0KG82|A0A0D0KG82_9FLAO)	NA	NA
Pypy17783	Integrator complex subunit 3 (AHRD V3.3 --* sp|Q5RE70|INT3_PONAB)	NA	NA
Pypy17815	Nucleolar complex protein 2 homolog (AHRD V3.3 --* sp|Q9WV70|NOC2L_MOUSE)	NA	NA
Pypy17816	RNA-binding (RRM/RBD/RNP motifs) family protein (AHRD V3.3 --* AT1G67950.2)	NA	NA
Pypy17836	Translation initiation factor IF-1 (AHRD V3.3 --* sp|Q66CK8|IF1_YERPS)	IPR027417: P-loop containing nucleoside triphosphate hydrolase	NA
Pypy17837	glutamate-cysteine ligase (AHRD V3.3 --* AT4G23100.2)	NA	NA
Pypy17849	Protein FdhE homolog (AHRD V3.3 --* sp|A7ML45|FDHE_CROS8)	NA	NA
Pypy17850	Squamosa promoter-binding protein-like (SBP domain) transcription factor family protein (AHRD V3.3 --* AT5G50570.2)	NA	NA
Pypy17880	Nucleotide-sugar transporter family protein (AHRD V3.3 --* AT5G41760.2)	NA	NA
Pypy17929	Tetratricopeptide repeat (TPR)-like superfamily protein (AHRD V3.3 --* AT1G77170.1)	NA	NA
Pypy17932	Transporter, small conductance mechanosensitive ion channel MscS family protein (AHRD V3.3 --* tr|G5KD16|G5KD16_9STRE)	NA	NA
Pypy17933	2-oxoglutarate (2OG) and Fe(II)-dependent oxygenase superfamily protein (AHRD V3.3 --* AT4G25310.1)	NA	NA
Pypy17935	ustiloxin B cluster transcription factor ustR (AHRD V3.3 --* sp|B8NM76|USTR_ASPFN)	NA	NA
Pypy17967	galactosyltransferase 13 (AHRD V3.3 --* AT2G32740.1)	NA	NA
Pypy17971	Tetratricopeptide repeat (TPR)-like superfamily protein (AHRD V3.3 --* AT5G40405.1)	NA	NA
Pypy17981	exocyst subunit exo70 family protein H5 (AHRD V3.3 --* AT2G28640.1)	NA	NA
Pypy01801	Leucine-rich repeat (LRR) family protein (AHRD V3.3 --* AT5G61240.2)	NA	NA
Pypy18019	P-loop containing nucleoside triphosphate hydrolase protein (AHRD V3.3 --* tr|A0A1J7JKL6|A0A1J7JKL6_9PEZI)	NA	NA
Pypy18028	ATP-dependent protease subunit HslV (AHRD V3.3 --* sp|P43772|HSLV_HAEIN)	NA	NA
Pypy18044	Serine/threonine-protein kinase BRSK1 (AHRD V3.3 --* sp|B2DD29|BRSK1_RAT)	NA	NA
Pypy18045	Methionine--tRNA ligase (AHRD V3.3 --* sp|Q89AX4|SYM_BUCBP)	NA	NA
Pypy18047	Pentatricopeptide repeat (PPR) superfamily protein (AHRD V3.3 --* AT3G49710.1)	NA	NA
Pypy18073	Plant protein of unknown function (DUF639) (AHRD V3.3 --* AT3G18350.1)	NA	NA
Pypy18082	Endo-1,4-beta-xylanase 11A (AHRD V3.3 --* sp|Q4P0L3|XY11A_USTMA)	NA	NA
Pypy18089	F-box and associated interaction domains-containing protein (AHRD V3.3 --* AT1G11270.2)	NA	NA
Pypy18110	Transducin/WD40 repeat-like superfamily protein (AHRD V3.3 --* AT3G05090.2)	NA	NA
Pypy18126	Granule-bound starch synthase 1, chloroplastic/amyloplastic (AHRD V3.3 --* sp|Q0DEV5|SSG1_ORYSJ)	NA	NA
Pypy18127	HTH-type transcriptional regulator MalT (AHRD V3.3 --* sp|Q3YWK7|MALT_SHISS)	NA	NA
Pypy18128	prenylated RAB acceptor 1.A1 (AHRD V3.3 --* AT5G02040.2)	NA	NA
Pypy18132	Vitamin B12 import ATP-binding protein BtuD (AHRD V3.3 --* sp|Q6LQ77|BTUD_PHOPR)	NA	NA
Pypy18153	Tetratricopeptide repeat (TPR)-like superfamily protein (AHRD V3.3 --* AT2G36980.1)	NA	NA
Pypy18157	Dephospho-CoA kinase (AHRD V3.3 --* sp|Q9HVP8|COAE_PSEAE)	NA	NA
Pypy18159	Unknown	NA	NA
Pypy18174	Protein translocase subunit SecD (AHRD V3.3 --* tr|M5QSP7|M5QSP7_9BACI)	NA	NA
Pypy18181	phosphotransferases, alcohol group as acceptor;binding;inositol or phosphatidylinositol kinases (AHRD V3.3 --* AT4G36080.3)	NA	NA
Pypy18187	Disease resistance protein (TIR-NBS-LRR class) family (AHRD V3.3 --* AT1G63860.2)	NA	NA
Pypy18207	peptidyl-prolyl cis-trans isomerases;hydrolases;nucleoside-triphosphatases;ATP binding;nucleotide binding;ATPases (AHRD V3.3 --* AT1G53780.2)	NA	NA
Pypy18210	Coatomer, beta' subunit (AHRD V3.3 --* AT3G15980.5)	NA	NA
Pypy18222	Cytoplasmic tRNA 2-thiolation protein 1 (AHRD V3.3 --* sp|Q7Z7A3|CTU1_HUMAN)	NA	NA
Pypy18237	Small G protein signaling modulator 2 (AHRD V3.3 --* sp|O43147|SGSM2_HUMAN)	NA	NA
Pypy18242	ATP-dependent helicase/nuclease subunit A (AHRD V3.3 --* sp|A5N628|ADDA_CLOK5)	NA	NA
Pypy18245	Transcription activator of gluconeogenesis (AHRD V3.3 --* sp|A6ZLH8|ERT1_YEAS7)	NA	NA
Pypy18253	SCP1-like small phosphatase 5 isoform 1 (AHRD V3.3 --* tr|A0A061E4A6|A0A061E4A6_THECC)	NA	NA
Pypy01826	SU(VAR)3-9 homolog 1 (AHRD V3.3 --* AT5G04940.2)	NA	NA
Pypy18267	Acetylcholine receptor subunit gamma (AHRD V3.3 --* sp|P07510|ACHG_HUMAN)	NA	NA
Pypy18279	Carbamoyl-phosphate synthase large chain (AHRD V3.3 --* sp|Q03LT8|CARB_STRTD)	NA	NA
Pypy18280	ABC transporter, ATP-binding protein (AHRD V3.3 -** tr|A0A0H2WG16|A0A0H2WG16_BURMA)	NA	NA
Pypy00183	Sodium channel subunit beta-1 (AHRD V3.3 --* sp|P53788|SCN1B_RABIT)	NA	NA
Pypy18315	BTB/POZ domain-containing protein (AHRD V3.3 --* AT3G29740.1)	NA	NA
Pypy18329	ankyrin repeat family protein / regulator of chromosome condensation (RCC1) family protein (AHRD V3.3 --* AT3G03790.3)	NA	NA
Pypy18332	Calcium-dependent lipid-binding (CaLB domain) family protein (AHRD V3.3 --* AT4G01200.1)	NA	NA
Pypy18346	cyclophilin 59 (AHRD V3.3 --* AT1G53720.1)	NA	NA
Pypy01835	RHOMBOID-like protein 10 (AHRD V3.3 --* AT1G25290.2)	NA	NA
Pypy18368	Early E3 13.3 kDa protein (AHRD V3.3 --* sp|P68958|E313_ADECU)	NA	NA
Pypy18369	Cysteine/Histidine-rich C1 domain family protein (AHRD V3.3 --* AT3G27500.1)	NA	NA
Pypy01839	JUMONJI 14 (AHRD V3.3 --* AT4G20400.2)	NA	NA
Pypy18398	Glutamate receptor ionotropic, NMDA 3B (AHRD V3.3 --* sp|O60391|NMD3B_HUMAN)	NA	NA
Pypy18405	Glutamate receptor ionotropic, NMDA 3A (AHRD V3.3 --* tr|A0A0P5BPJ3|A0A0P5BPJ3_9CRUS)	NA	NA
Pypy18407	ATP synthase subunit a (AHRD V3.3 *** tr|J7MR45|J7MR45_MALDO)	IPR000568: ATP synthase, F0 complex, subunit A	GO:0015078: hydrogen ion transmembrane transporter activity (MF), GO:0015986: ATP synthesis coupled proton transport (BP), GO:0045263: proton-transporting ATP synthase complex, coupling factor F(o) (CC)
Pypy18408	NAD(P)-binding Rossmann-fold superfamily protein (AHRD V3.3 --* AT4G00560.4)	NA	NA
Pypy18411	Mitochondrial ribosomal protein L27 (AHRD V3.3 --* AT5G40080.1)	NA	NA
Pypy18416	squamosa promoter binding protein-like 4 (AHRD V3.3 --* AT1G53160.1)	NA	NA
Pypy18417	ABC transporter, ATP-binding protein (AHRD V3.3 --* tr|V1CKE9|V1CKE9_9FIRM)	NA	NA
Pypy18418	UDP-N-acetylmuramate--L-alanine ligase (AHRD V3.3 --* tr|A0A1E7H2S8|A0A1E7H2S8_9DELT)	NA	NA
Pypy18420	Nucleoprotein (AHRD V3.3 --* sp|P15190|NCAP_DUGBV)	NA	NA
Pypy18421	Transcription factor PCF8 (AHRD V3.3 --* sp|Q2QM59|PCF8_ORYSJ)	NA	NA
Pypy18425	lactate/malate dehydrogenase family protein (AHRD V3.3 --* AT5G58330.3)	NA	NA
Pypy18430	tRNA-specific adenosine deaminase 1 (AHRD V3.3 --* sp|Q9JHI2|ADAT1_MOUSE)	NA	NA
Pypy18432	Ubiquitin carboxyl-terminal hydrolase-related protein (AHRD V3.3 --* AT3G47910.2)	NA	NA
Pypy18434	abscisic aldehyde oxidase 3 (AHRD V3.3 --* AT2G27150.2)	NA	NA
Pypy18437	Scorpion toxin-like knottin superfamily protein (AHRD V3.3 --* AT2G43535.1)	NA	NA
Pypy18440	Phycocyanobilin lyase subunit CpcU (AHRD V3.3 --* sp|A8HTN2|CPCU_SYNP2)	NA	NA
Pypy18441	Chaperone DnaJ-domain superfamily protein (AHRD V3.3 --* AT1G69060.1)	NA	NA
Pypy18442	Zinc finger (C3HC4-type RING finger) family protein (AHRD V3.3 --* AT5G60710.1)	NA	NA
Pypy01846	hydroxysteroid dehydrogenase 5 (AHRD V3.3 --* AT4G10020.1)	NA	NA
Pypy18473	D-alanine--D-alanine ligase family (AHRD V3.3 --* AT3G08840.3)	NA	NA
Pypy18502	QUASIMODO2 LIKE 1 (AHRD V3.3 --* AT1G13860.3)	NA	NA
Pypy18519	Pentatricopeptide repeat (PPR) superfamily protein (AHRD V3.3 --* AT5G28460.1)	NA	NA
Pypy18523	Actin (AHRD V3.3 --* sp|P13363|ACT_PHYME)	NA	NA
Pypy18528	Calcium-transporting ATPase (AHRD V3.3 --* tr|A0A0K9NJV9|A0A0K9NJV9_ZOSMR)	NA	NA
Pypy18534	cold regulated 314 thylakoid membrane 2 (AHRD V3.3 --* AT1G29390.1)	NA	NA
Pypy18557	Protein Ycf2 (AHRD V3.3 --* sp|Q09FP8|YCF2_NANDO)	NA	NA
Pypy18560	RING/U-box superfamily protein with ARM repeat domain (AHRD V3.3 --* AT2G23140.2)	NA	NA
Pypy18568	nuclear factor Y, subunit A1 (AHRD V3.3 --* AT5G12840.3)	NA	NA
Pypy01857	Replication factor c subunit 5 (AHRD V3.3 --* tr|A0A1B1DZY9|A0A1B1DZY9_9APIC)	NA	NA
Pypy18575	Hemoglobin receptor (AHRD V3.3 --* tr|B4RN28|B4RN28_NEIG2)	NA	NA
Pypy01860	Catalase-peroxidase (AHRD V3.3 --* tr|V2UCC8|V2UCC8_9GAMM)	NA	NA
Pypy18601	Macrolide export ATP-binding/permease protein MacB 2 (AHRD V3.3 --* sp|Q668L6|MACB2_YERPS)	NA	NA
Pypy18615	Plant stearoyl-acyl-carrier-protein desaturase family protein (AHRD V3.3 --* AT5G16240.1)	NA	NA
Pypy18618	asparagine-linked glycosylation 3 (AHRD V3.3 --* AT2G47760.3)	NA	NA
Pypy18646	TRAF-like superfamily protein (AHRD V3.3 --* AT3G58290.2)	NA	NA
Pypy18647	Plant self-incompatibility protein S1 family (AHRD V3.3 --* AT5G04047.1)	NA	NA
Pypy18657	UDP-Glycosyltransferase superfamily protein (AHRD V3.3 --* AT5G05890.1)	NA	NA
Pypy18675	Ubiquitin ligase-binding protein BUL1 (AHRD V3.3 --* sp|P48524|BUL1_YEAST)	NA	NA
Pypy18694	tRNA-specific 2-thiouridylase MnmA (AHRD V3.3 --* sp|A9AYA7|MNMA_HERA2)	NA	NA
Pypy18696	SBP (S-ribonuclease binding protein) family protein (AHRD V3.3 --* AT4G35070.2)	NA	NA
Pypy18709	Transcriptional repressor NrdR (AHRD V3.3 --* sp|Q0AFT7|NRDR_NITEC)	NA	NA
Pypy18717	transferases, transferring glycosyl groups (AHRD V3.3 --* AT1G78280.1)	NA	NA
Pypy18751	Disease resistance protein (CC-NBS-LRR class) family (AHRD V3.3 --* AT1G58807.2)	NA	NA
Pypy18752	C4-dicarboxylate ABC transporter substrate-binding protein (AHRD V3.3 --* tr|A0A1E3Y1A4|A0A1E3Y1A4_9RHIZ)	NA	NA
Pypy01876	phospholipid:diacylglycerol acyltransferase (AHRD V3.3 --* AT5G13640.1)	NA	NA
Pypy18763	Late embryogenesis abundant (LEA) hydroxyproline-rich glycoprotein family (AHRD V3.3 --* AT3G54200.1)	NA	NA
Pypy18786	Arabidopsis phospholipase-like protein (PEARLI 4) family (AHRD V3.3 --* AT4G38550.1)	NA	NA
Pypy18787	myosin, putative (AHRD V3.3 --* AT4G33200.2)	NA	NA
Pypy18795	Mitochondrial import inner membrane translocase subunit Tim8 A (AHRD V3.3 --* sp|O60220|TIM8A_HUMAN)	NA	NA
Pypy01881	cellulose synthase-like A3 (AHRD V3.3 --* AT1G23480.2)	NA	NA
Pypy18813	Tyrosine-protein kinase etk (AHRD V3.3 --* sp|P38134|ETK_ECOLI)	NA	NA
Pypy18817	Choline dehydrogenase (AHRD V3.3 --* tr|A0A1C2AIF4|A0A1C2AIF4_9PROT)	NA	NA
Pypy18819	Polyphosphate kinase (AHRD V3.3 --* tr|A0A076HYR1|A0A076HYR1_9BACT)	NA	NA
Pypy18826	SET domain protein 14 (AHRD V3.3 --* AT3G61740.2)	NA	NA
Pypy18842	Chromatin structure-remodeling complex protein RSC58 (AHRD V3.3 --* sp|Q07979|RSC58_YEAST)	NA	NA
Pypy18859	Spondin 1a (AHRD V3.3 --* tr|A0A1A8B0L5|A0A1A8B0L5_NOTFU)	NA	NA
Pypy18864	Plexus (AHRD V3.3 --* tr|Q9U8Q0|Q9U8Q0_DROME)	NA	NA
Pypy18880	GTP-binding family protein (AHRD V3.3 --* AT3G12080.2)	NA	NA
Pypy18882	emp24/gp25L/p24 family/GOLD family protein (AHRD V3.3 --* AT1G57620.1)	NA	NA
Pypy18888	Modification methylase LlaI (AHRD V3.3 --* sp|P35516|MTL1_LACLL)	NA	NA
Pypy18897	Ubiquinone biosynthesis protein (AHRD V3.3 --* tr|A0A0Q8W0U3|A0A0Q8W0U3_9MICO)	NA	NA
Pypy01891	Zinc finger, RING-type;Transcription factor jumonji/aspartyl beta-hydroxylase (AHRD V3.3 --* AT1G09060.3)	NA	NA
Pypy18913	GRAS family transcription factor (AHRD V3.3 --* AT3G50650.1)	NA	NA
Pypy18915	Spindlin-2 (AHRD V3.3 --* sp|Q5RA80|SPIN2_PONAB)	NA	NA
Pypy18917	Glycerol-3-phosphate acyltransferase (AHRD V3.3 --* sp|Q3YUU3|PLSB_SHISS)	NA	NA
Pypy18921	Ubiquinone biosynthesis O-methyltransferase (AHRD V3.3 --* sp|A6WXQ0|UBIG_OCHA4)	NA	NA
Pypy18922	BEST Arabidopsis thaliana protein match is: SWITCH1 . (AHRD V3.3 --* AT5G23610.1)	NA	NA
Pypy18933	Malectin/receptor-like protein kinase family protein (AHRD V3.3 --* AT4G39110.1)	NA	NA
Pypy18934	D(2) dopamine receptor (AHRD V3.3 --* sp|P60026|DRD2_PANTR)	NA	NA
Pypy18935	UPF0145 protein OE_4416R (AHRD V3.3 --* sp|B0R7V3|Y4416_HALS3)	NA	NA
Pypy18937	Retrovirus-related Pol polyprotein from transposon TNT 1-94 (AHRD V3.3 --* tr|A0A151QQX0|A0A151QQX0_CAJCA)	NA	NA
Pypy18938	Retrovirus-related Pol polyprotein from transposon TNT 1-94 (AHRD V3.3 --* tr|A0A0B2RZN9|A0A0B2RZN9_GLYSO)	NA	NA
Pypy18940	ATPase E1-E2 type family protein / haloacid dehalogenase-like hydrolase family protein (AHRD V3.3 --* AT1G68710.1)	NA	NA
Pypy18952	Sodium/potassium-transporting ATPase subunit alpha (AHRD V3.3 --* sp|Q6RWA9|AT1A_TAESO)	NA	NA
Pypy18956	LMBR1-like membrane protein (AHRD V3.3 --* AT5G01460.1)	NA	NA
Pypy01896	YjeF family domain-containing protein (AHRD V3.3 --* tr|V9D3P8|V9D3P8_9EURO)	NA	NA
Pypy18965	Eukaryotic translation initiation factor 3 subunit B (AHRD V3.3 --* sp|P0CN44|EIF3B_CRYNJ)	NA	NA
Pypy18971	3-oxoacyl-ACP synthase (AHRD V3.3 --* tr|A0A1I9Y581|A0A1I9Y581_9BURK)	NA	NA
Pypy18988	Late embryogenesis abundant (LEA) hydroxyproline-rich glycoprotein family (AHRD V3.3 --* AT5G22870.1)	NA	NA
Pypy19002	Membrane protein implicated in regulation of membrane protease activity (AHRD V3.3 --* tr|S6I3R5|S6I3R5_9PSED)	NA	NA
Pypy19003	2-oxoglutarate (2OG) and Fe(II)-dependent oxygenase superfamily protein (AHRD V3.3 --* AT3G50210.3)	NA	NA
Pypy01901	peptidyl-prolyl cis-trans isomerases;hydrolases;nucleoside-triphosphatases;ATP binding;nucleotide binding;ATPases (AHRD V3.3 --* AT1G53780.2)	NA	NA
Pypy19026	Nitric oxide synthase, inducible (AHRD V3.3 --* sp|O62699|NOS2_CANLF)	NA	NA
Pypy19027	Phospholipase D LhSicTox-alphaIA2bv (AHRD V3.3 --* sp|C0JAS3|A1IB5_LOXHI)	NA	NA
Pypy19035	double-stranded-RNA-binding protein 4 (AHRD V3.3 --* AT3G62800.3)	NA	NA
Pypy19069	serine protease inhibitor, Kazal-type family protein (AHRD V3.3 --* AT4G01575.1)	NA	NA
Pypy19092	overexpressor of cationic peroxidase 3 (AHRD V3.3 --* AT5G11270.1)	NA	NA
Pypy19093	overexpressor of cationic peroxidase 3 (AHRD V3.3 --* AT5G11270.1)	NA	NA
Pypy01910	Unplaced genomic scaffold CY34scaffold_237, whole genome shotgun sequence (AHRD V3.3 --* tr|A0A0D0AX05|A0A0D0AX05_9HOMO)	NA	NA
Pypy19115	Phenylalanine--tRNA ligase beta subunit (AHRD V3.3 --* sp|Q4A891|SYFB_MYCH7)	NA	NA
Pypy19119	E3 ubiquitin-protein ligase SopA (AHRD V3.3 --* sp|Q9S4P4|SOPA_SALDU)	NA	NA
Pypy19120	WIP domain protein 5 (AHRD V3.3 --* AT1G51220.1)	NA	NA
Pypy19148	SNF2 domain-containing protein / helicase domain-containing protein / F-box family protein (AHRD V3.3 --* AT3G54460.1)	NA	NA
Pypy19172	Iron/manganese superoxide dismutase family protein (AHRD V3.3 --* AT3G56350.1)	NA	NA
Pypy19173	Adiponectin receptor protein (AHRD V3.3 --* tr|A0A0P5PGL8|A0A0P5PGL8_9CRUS)	NA	NA
Pypy19185	Vacuolar fusion protein mon1 (AHRD V3.3 --* sp|Q870Q4|MON1_NEUCR)	NA	NA
Pypy19199	ATP synthase subunit beta (AHRD V3.3 --* sp|Q04BA3|ATPB_LACDB)	NA	NA
Pypy19200	Electron transport complex subunit D (AHRD V3.3 --* sp|Q9HYB7|ETCD_PSEAE)	NA	NA
Pypy19201	Ubiquitin-conjugating enzyme E2 S (AHRD V3.3 --* sp|Q921J4|UBE2S_MOUSE)	NA	NA
Pypy19202	Mitochondrial transcription termination factor family protein (AHRD V3.3 --* AT1G62150.1)	NA	NA
Pypy01922	Haloacetate dehalogenase DehH (AHRD V3.3 --* tr|M9RPT0|M9RPT0_9RHOB)	NA	NA
Pypy19231	Protein of unknown function (DUF626) (AHRD V3.3 --* AT4G20095.1)	NA	NA
Pypy19234	SU(VAR)3-9 homolog 4 (AHRD V3.3 --* AT5G13960.1)	NA	NA
Pypy19242	3beta-hydroxysteroid-dehydrogenase/decarboxylase isoform 2 (AHRD V3.3 --* AT2G26260.2)	NA	NA
Pypy19265	Multidrug transporter (AHRD V3.3 --* tr|A0A1F0Y0P2|A0A1F0Y0P2_9MICC)	NA	NA
Pypy19277	Ubiquitin carboxyl-terminal hydrolase 44 (AHRD V3.3 --* sp|Q8C2S0|UBP44_MOUSE)	NA	NA
Pypy19288	ureide permease 3 (AHRD V3.3 --* AT2G03600.3)	NA	NA
Pypy01929	copper ion binding;electron carriers (AHRD V3.3 --* AT1G45063.2)	NA	NA
Pypy19298	Zinc finger protein 420 (AHRD V3.3 --* sp|Q8TAQ5|ZN420_HUMAN)	NA	NA
Pypy01931	RING/U-box superfamily protein (AHRD V3.3 --* AT3G03550.1)	NA	NA
Pypy19330	RNA-binding (RRM/RBD/RNP motifs) family protein (AHRD V3.3 --* AT1G20880.2)	NA	NA
Pypy19334	3-ketoacyl-CoA synthase 19 (AHRD V3.3 --* AT5G04530.1)	NA	NA
Pypy19341	2-oxoglutarate (2OG) and Fe(II)-dependent oxygenase superfamily protein (AHRD V3.3 --* AT1G35190.2)	NA	NA
Pypy19343	(AHRD V3.3 protein Unknown)	NA	NA
Pypy19350	ATP synthase subunit a (AHRD V3.3 --* sp|A1W2T1|ATP6_ACISJ)	NA	NA
Pypy19363	indole-3-acetic acid 7 (AHRD V3.3 --* AT3G23050.1)	NA	NA
Pypy19372	GPI transamidase subunit PIG-U (AHRD V3.3 --* AT1G63110.3)	NA	NA
Pypy19378	cysteine-rich RLK (RECEPTOR-like protein kinase) 37 (AHRD V3.3 --* AT4G04500.1)	NA	NA
Pypy19386	Carbamoyltransferase HypF (AHRD V3.3 --* tr|A0A090VN19|A0A090VN19_ESCVU)	NA	NA
Pypy19423	Phage-shock protein (AHRD V3.3 -** tr|A0A0H2MR47|A0A0H2MR47_9VIBR)	NA	NA
Pypy19444	Unknown	NA	NA
Pypy19445	PPPDE putative thiol peptidase family protein (AHRD V3.3 --* AT4G25680.1)	NA	NA
Pypy19446	MarR family transcriptional regulator (AHRD V3.3 --* tr|A0A169ZI29|A0A169ZI29_9BACL)	NA	NA
Pypy19448	Plant protein of unknown function (DUF247) (AHRD V3.3 --* AT5G22540.1)	NA	NA
Pypy19453	Lysosomal acid lipase/cholesteryl ester hydrolase (AHRD V3.3 --* tr|G7YBC4|G7YBC4_CLOSI)	NA	NA
Pypy19458	L-seryl-tRNA(Sec) selenium transferase (AHRD V3.3 --* tr|A0A1E7I603|A0A1E7I603_9DELT)	NA	NA
Pypy19466	AT-hook motif nuclear-localized protein 18 (AHRD V3.3 --* AT3G60870.1)	NA	NA
Pypy19467	HEAT repeat-containing protein (AHRD V3.3 --* AT5G01400.1)	NA	NA
Pypy19485	1-deoxy-D-xylulose 5-phosphate reductoisomerase (AHRD V3.3 --* sp|B9KRU3|DXR_RHOSK)	NA	NA
Pypy01949	C-type lectin domain family 4 member M (AHRD V3.3 --* sp|Q8HYC0|CLC4M_PANTR)	NA	NA
Pypy19502	Phosphoribosylaminoimidazole-succinocarboxamide synthase (AHRD V3.3 --* sp|Q4ZW72|PUR7_PSEU2)	NA	NA
Pypy19507	RNA-binding protein 47C (AHRD V3.3 --* AT1G47490.1)	NA	NA
Pypy19521	Protein kinase superfamily protein (AHRD V3.3 --* AT4G11890.2)	NA	NA
Pypy19568	Rho guanine nucleotide exchange factor 1 (AHRD V3.3 --* sp|Q9Z1I6|ARHG1_RAT)	NA	NA
Pypy19630	NACHT, LRR and PYD domains-containing protein 3 (AHRD V3.3 --* sp|B0FPE9|NLRP3_MACMU)	NA	NA
Pypy19657	tRNA(Ile)-lysidine synthase (AHRD V3.3 --* sp|C0MAT4|TILS_STRE4)	NA	NA
Pypy19675	Photosystem II protein D1 (AHRD V3.3 --* sp|P29270|PSBA_TRIAZ)	NA	NA
Pypy19676	cullin-associated and neddylation dissociated (AHRD V3.3 --* AT2G02560.2)	NA	NA
Pypy19687	Cytolethal distending toxin subunit B (AHRD V3.3 --* sp|Q46669|CDTB_ECOLX)	NA	NA
Pypy19689	aluminum sensitive 3 (AHRD V3.3 --* AT2G37330.1)	NA	NA
Pypy19713	Arginyl-tRNA synthetase, class Ic (AHRD V3.3 --* AT4G26300.1)	NA	NA
Pypy19716	calpain-type cysteine protease family (AHRD V3.3 --* AT1G55350.5)	NA	NA
Pypy19717	Venom dipeptidyl peptidase 4 (AHRD V3.3 --* tr|A0A195C295|A0A195C295_9HYME)	NA	NA
Pypy19735	galactinol synthase 3 (AHRD V3.3 --* AT1G09350.1)	NA	NA
Pypy19747	ATPase, F0/V0 complex, subunit C protein (AHRD V3.3 --* AT4G32530.1)	NA	NA
Pypy19748	Ribosomal protein L7Ae/L30e/S12e/Gadd45 family protein (AHRD V3.3 --* AT5G20160.1)	NA	NA
Pypy01977	5-hydroxytryptamine receptor 2A (AHRD V3.3 --* sp|Q5R4Q6|5HT2A_PONPY)	NA	NA
Pypy19770	NH(3)-dependent NAD(+) synthetase (AHRD V3.3 --* sp|B1KJ47|NADE_SHEWM)	NA	NA
Pypy19771	RHO guanyl-nucleotide exchange factor 2 (AHRD V3.3 --* AT1G01700.1)	NA	NA
Pypy19778	NAC (No Apical Meristem) domain transcriptional regulator superfamily protein (AHRD V3.3 -** AT1G02210.1)	NA	NA
Pypy01980	Unplaced genomic scaffold CY34scaffold_1454, whole genome shotgun sequence (AHRD V3.3 --* tr|A0A0D0A107|A0A0D0A107_9HOMO)	NA	NA
Pypy19806	Helix-turn-helix domain-containing protein (AHRD V3.3 --* tr|A0A1C4AK62|A0A1C4AK62_9NEIS)	NA	NA
Pypy19808	ABC-2 type transporter family protein (AHRD V3.3 --* AT5G06530.3)	NA	NA
Pypy19815	tRNA uridine 5-carboxymethylaminomethyl modification enzyme MnmG (AHRD V3.3 --* sp|Q3J6M0|MNMG_NITOC)	NA	NA
Pypy19822	tRNA (guanine-N(1)-)-methyltransferase (AHRD V3.3 --* sp|Q6HEX4|TRMD_BACHK)	NA	NA
Pypy19825	UDP-glucosyl transferase 73B5 (AHRD V3.3 --* AT2G15480.2)	NA	NA
Pypy19834	ACT domain repeat 8 (AHRD V3.3 --* AT1G12420.1)	NA	NA
Pypy19850	indole-3-acetic acid 6 (AHRD V3.3 --* AT1G52830.1)	NA	NA
Pypy19852	Ubiquitin conjugation factor E4 B (AHRD V3.3 --* tr|F2T7K4|F2T7K4_AJEDA)	NA	NA
Pypy19880	Very-long-chain 3-oxoacyl-CoA reductase (AHRD V3.3 --* sp|Q6FRM0|MKAR_CANGA)	NA	NA
Pypy19884	Carboxy-S-adenosyl-L-methionine synthase (AHRD V3.3 --* sp|A6Q7G6|CMOA_SULNB)	NA	NA
Pypy19901	magnesium transporter 3 (AHRD V3.3 --* AT2G03620.2)	NA	NA
Pypy19904	Sec-independent protein translocase (AHRD V3.3 *** tr|V9VDH3|V9VDH3_AMBTC)	IPR002033: Sec-independent periplasmic protein translocase TatC	GO:0016021: integral component of membrane (CC)
Pypy19905	Cytochrome c biogenesis FC (AHRD V3.3 *-* tr|V9PBS1|V9PBS1_VACMA)	NA	NA
Pypy19906	Aluminium activated malate transporter family protein (AHRD V3.3 --* AT5G46610.1)	NA	NA
Pypy19912	UDP-Glycosyltransferase superfamily protein (AHRD V3.3 --* AT3G21790.1)	NA	NA
Pypy19916	Protein of unknown function (DUF819) (AHRD V3.3 --* AT5G52540.1)	NA	NA
Pypy19922	acyl-CoA oxidase 2 (AHRD V3.3 --* AT5G65110.2)	NA	NA
Pypy19923	Ribosome hibernation promotion factor (AHRD V3.3 --* sp|Q9RVE7|HPF_DEIRA)	NA	NA
Pypy19925	DNA-directed RNA polymerase II-related (AHRD V3.3 --* AT4G14520.3)	NA	NA
Pypy19938	116 kDa U5 small nuclear ribonucleoprotein component (AHRD V3.3 --* sp|Q5R6E0|U5S1_PONAB)	NA	NA
Pypy19959	Calcium-transporting ATPase 9, plasma membrane-type-like protein (AHRD V3.3 -** tr|A0A0B0PRK9|A0A0B0PRK9_GOSAR)	NA	NA
Pypy19962	Multidrug resistance protein MdtG (AHRD V3.3 --* sp|Q8ZQ25|MDTG_SALTY)	NA	NA
Pypy19969	FUNCTIONS IN: molecular_function unknown; INVOLVED IN: biological_process unknown; LOCATED IN: cellular_component unknown; EXPRESSED IN: 23 plant structures; EXPRESSED DURING: 15 growth stages; (AHRD V3.3 --* AT4G01400.3)	NA	NA
Pypy01999	Pentatricopeptide repeat (PPR) superfamily protein (AHRD V3.3 --* AT5G61990.1)	NA	NA
Pypy19990	Methylthioribose-1-phosphate isomerase (AHRD V3.3 --* sp|Q9HZ65|MTNA_PSEAE)	NA	NA
Pypy19997	UPF0182 protein BCG_0095 (AHRD V3.3 --* sp|A1KEN2|Y095_MYCBP)	NA	NA
Pypy02000	DNA polymerase subunit gamma-1 (AHRD V3.3 --* sp|P54099|DPOG1_MOUSE)	NA	NA
Pypy02002	Zinc finger protein, putative (AHRD V3.3 --* tr|E0VUW4|E0VUW4_PEDHC)	IPR007087: Zinc finger, C2H2	GO:0046872: metal ion binding (MF)
Pypy20020	Formamidopyrimidine-DNA glycosylase (AHRD V3.3 --* tr|U1N771|U1N771_9BACL)	NA	NA
Pypy02003	ARID/BRIGHT DNA-binding domain-containing protein (AHRD V3.3 --* AT2G17410.2)	NA	NA
Pypy20033	Protein kinase superfamily protein (AHRD V3.3 --* AT1G48490.3)	NA	NA
Pypy02005	Beta-lactamase (AHRD V3.3 --* tr|J3F1K1|J3F1K1_ACTNH)	NA	NA
Pypy02006	N-terminal nucleophile aminohydrolases (Ntn hydrolases) superfamily protein (AHRD V3.3 --* AT1G79210.3)	NA	NA
Pypy20077	Cytosolic carboxypeptidase 1 (AHRD V3.3 --* sp|Q4U2V3|CBPC1_DANRE)	NA	NA
Pypy20087	basic helix-loop-helix (bHLH) DNA-binding superfamily protein (AHRD V3.3 --* AT1G01260.3)	NA	NA
Pypy20095	Transcriptional regulator MraZ (AHRD V3.3 --* sp|A4SH11|MRAZ_CHLPM)	NA	NA
Pypy20120	C-CAP/cofactor C-like domain-containing protein (AHRD V3.3 --* AT2G42230.1)	NA	NA
Pypy02013	UDP-Glycosyltransferase superfamily protein (AHRD V3.3 --* AT1G64920.1)	NA	NA
Pypy20157	F-box/kelch-repeat protein (AHRD V3.3 --* tr|A0A0B2RB96|A0A0B2RB96_GLYSO)	NA	NA
Pypy20174	Potassium channel toxin kappa-KTx 3.2 (AHRD V3.3 --* sp|P0DJ37|KKX32_HETPE)	NA	NA
Pypy20181	Bifunctional protein FolD 2 (AHRD V3.3 --* sp|Q31FY5|FOLD2_THICR)	NA	NA
Pypy20191	Heavy metal transport/detoxification superfamily protein (AHRD V3.3 --* AT5G03380.2)	NA	NA
Pypy20192	Protein yippee-like 5 (AHRD V3.3 --* sp|Q5RDU7|YPEL5_PONAB)	NA	NA
Pypy20193	basic region/leucine zipper motif protein 49 (AHRD V3.3 --* AT3G56660.1)	NA	NA
Pypy20220	Aminodeoxychorismate synthase, component I (AHRD V3.3 --* tr|A0A1C2DKC3|A0A1C2DKC3_9PSED)	NA	NA
Pypy20221	prohibitin 4 (AHRD V3.3 --* AT3G27280.1)	NA	NA
Pypy20244	Ribosomal L18p/L5e family protein (AHRD V3.3 --* AT3G20230.1)	NA	NA
Pypy20245	Ribosomal protein L34e superfamily protein (AHRD V3.3 --* AT3G01170.1)	NA	NA
Pypy20252	LOCATED IN: chloroplast; EXPRESSED IN: 15 plant structures; EXPRESSED DURING: 7 growth stages; BEST Arabidopsis thaliana protein match is: nucleolar protein gar2-related . (AHRD V3.3 --* AT5G06930.1)	NA	NA
Pypy20256	Outer membrane OMP85 family protein (AHRD V3.3 --* AT3G48620.1)	NA	NA
Pypy20262	ubiquitin-specific protease 9 (AHRD V3.3 --* AT4G10570.1)	NA	NA
Pypy20267	D-aminoacyl-tRNA deacylase (AHRD V3.3 --* sp|A5WH93|DTD_PSYWF)	NA	NA
Pypy20285	Protein transport protein Sec23B (AHRD V3.3 --* sp|Q9D662|SC23B_MOUSE)	NA	NA
Pypy20300	Genome polyprotein (AHRD V3.3 --* sp|Q8V0N6|POLG_HAV88)	NA	NA
Pypy20303	Flagellar biosynthetic protein flhB (AHRD V3.3 --* tr|E6YQ69|E6YQ69_9RHIZ)	NA	NA
Pypy20304	Arabidopsis phospholipase-like protein (PEARLI 4) family (AHRD V3.3 --* AT2G20950.2)	NA	NA
Pypy20331	ssDNA-binding transcriptional regulator (AHRD V3.3 --* AT5G09240.2)	NA	NA
Pypy20333	Related to 7-keto 8-aminopelargonic acid transporter (AHRD V3.3 --* tr|W0VUZ2|W0VUZ2_ZYGBA)	NA	NA
Pypy20336	Isoleucine--tRNA ligase (AHRD V3.3 --* sp|Q8F6I1|SYI_LEPIN)	NA	NA
Pypy20369	Leucine aminopeptidase 1 (AHRD V3.3 --* sp|B2WMR5|LAP1_PYRTR)	NA	NA
Pypy20391	PF13372 domain protein (AHRD V3.3 --* tr|R9A462|R9A462_9LEPT)	NA	NA
Pypy20395	Cortactin-binding protein 2 (AHRD V3.3 --* sp|Q2QLB3|CTTB2_PLEMO)	NA	NA
Pypy20397	4-hydroxy-3-methylbut-2-en-1-yl diphosphate synthase (flavodoxin) (AHRD V3.3 --* sp|A1TZQ0|ISPG_MARHV)	NA	NA
Pypy20412	Mitochondrial import inner membrane translocase subunit TIM8 (AHRD V3.3 -** sp|P0CR94|TIM8_CRYNJ)	NA	NA
Pypy02042	F-box/RNI-like superfamily protein (AHRD V3.3 --* AT3G59190.1)	NA	NA
Pypy20422	toll/interleukin-1 receptor-like (AHRD V3.3 --* AT1G72930.2)	NA	NA
Pypy20425	U1-sicaritoxin-Li1c (AHRD V3.3 --* sp|Q27Q53|TX4_LOXIN)	NA	NA
Pypy20426	UPF0176 protein cgR_2881 (AHRD V3.3 --* sp|A4QI35|Y2881_CORGB)	NA	NA
Pypy20443	ethylene response DNA binding factor 3 (AHRD V3.3 --* AT3G25730.1)	NA	NA
Pypy20449	Nucleolar GTP-binding protein 2 (AHRD V3.3 --* tr|A0A1J3DY95|A0A1J3DY95_NOCCA)	NA	NA
Pypy20452	basic helix-loop-helix (bHLH) DNA-binding superfamily protein (AHRD V3.3 --* AT4G25400.1)	NA	NA
Pypy20500	purine permease 5 (AHRD V3.3 --* AT2G24220.2)	NA	NA
Pypy20508	DNA primase, large subunit family (AHRD V3.3 --* AT1G67320.3)	NA	NA
Pypy20510	Pectin lyase-like superfamily protein (AHRD V3.3 --* AT5G63180.1)	NA	NA
Pypy20515	low-molecular-weight cysteine-rich 28 (AHRD V3.3 -** AT5G42797.1)	NA	NA
Pypy20540	CwfJ domain protein (AHRD V3.3 --* tr|A0A0F4YXV6|A0A0F4YXV6_TALEM)	NA	NA
Pypy20545	2-oxoglutarate (2OG) and Fe(II)-dependent oxygenase superfamily protein (AHRD V3.3 --* AT1G52800.1)	NA	NA
Pypy20558	Oligogalacturonide transporter (AHRD V3.3 --* tr|E0LZ02|E0LZ02_9GAMM)	NA	NA
Pypy20559	Peptidyl-tRNA hydrolase II (PTH2) family protein (AHRD V3.3 --* AT4G32900.2)	NA	NA
Pypy02058	glutamate receptor 2 (AHRD V3.3 --* AT4G35290.1)	NA	NA
Pypy20581	BEST Arabidopsis thaliana protein match is: Polynucleotidyl transferase, ribonuclease H-like superfamily protein . (AHRD V3.3 --* AT5G61120.1)	NA	NA
Pypy20583	ADP-L-glycero-D-manno-heptose-6-epimerase (AHRD V3.3 --* sp|Q65WA7|HLDD_MANSM)	NA	NA
Pypy20588	Forkhead box protein J1 (AHRD V3.3 --* sp|Q5M7N6|FOXJ1_XENTR)	NA	NA
Pypy20611	Cholecystokinin receptor type A (AHRD V3.3 --* sp|Q63931|CCKAR_CAVPO)	NA	NA
Pypy20613	X polypeptide (AHRD V3.3 --* sp|Q00739|X193_ECOLX)	NA	NA
Pypy20632	Emsy N Terminus (ENT)/ plant Tudor-like domains-containing protein (AHRD V3.3 --* AT3G12140.3)	NA	NA
Pypy20635	Leucine-rich repeat protein kinase family protein (AHRD V3.3 --* AT3G46340.1)	NA	NA
Pypy02065	ubiquitin-specific protease 12 (AHRD V3.3 --* AT5G06600.3)	NA	NA
Pypy20669	transducin family protein / WD-40 repeat family protein (AHRD V3.3 --* AT3G63460.3)	NA	NA
Pypy20676	Thiol:disulfide interchange protein DsbD (AHRD V3.3 --* tr|A0A174RLA7|A0A174RLA7_9PORP)	NA	NA
Pypy20688	CG1560 (AHRD V3.3 --* tr|F6JK48|F6JK48_DROSI)	NA	NA
Pypy02069	Envelope glycoprotein (AHRD V3.3 --* sp|P03385|ENV_MLVMS)	NA	NA
Pypy20704	P-loop containing nucleoside triphosphate hydrolases superfamily protein (AHRD V3.3 --* AT2G27570.1)	NA	NA
Pypy20712	Archaemetzincin (AHRD V3.3 --* sp|C3NEH4|AMZA_SULIY)	NA	NA
Pypy20714	Acetyl-coenzyme A carboxylase carboxyl transferase subunit beta (AHRD V3.3 --* sp|A5FJY2|ACCD_FLAJ1)	NA	NA
Pypy20721	RING/U-box superfamily protein (AHRD V3.3 --* AT4G23450.3)	NA	NA
Pypy20737	DNA ligase B (AHRD V3.3 --* sp|B1JQZ3|LIGB_YERPY)	NA	NA
Pypy20779	Xylanolytic transcriptional activator xlnR (AHRD V3.3 --* sp|A1DIC0|XLNR_NEOFI)	NA	NA
Pypy20809	Ribosomal protein S5 family protein (AHRD V3.3 --* AT2G33800.1)	NA	NA
Pypy20811	SIN3-like 1 (AHRD V3.3 --* AT3G01320.2)	NA	NA
Pypy20818	low-molecular-weight cysteine-rich 61 (AHRD V3.3 -** AT4G30064.1)	IPR022618: Defensin-like protein	GO:0005576: extracellular region (CC), GO:0050832: defense response to fungus (BP)
Pypy20824	Proline-rich spliceosome-associated (PSP) family protein / zinc knuckle (CCHC-type) family protein (AHRD V3.3 --* AT5G38600.1)	NA	NA
Pypy20830	F-box/RNI-like superfamily protein (AHRD V3.3 --* AT5G41840.1)	NA	NA
Pypy20854	Calcium-dependent lipid-binding (CaLB domain) family protein (AHRD V3.3 --* AT3G19830.2)	NA	NA
Pypy20867	Acetyl-CoA decarbonylase/synthase complex subunit beta 1 (AHRD V3.3 --* sp|P72021|ACDB1_METTE)	NA	NA
Pypy20873	Threonine--tRNA ligase (AHRD V3.3 --* sp|A3DN67|SYT_STAMF)	NA	NA
Pypy20924	BEST Arabidopsis thaliana protein match is: SWITCH1 . (AHRD V3.3 --* AT5G23610.1)	NA	NA
Pypy20934	P-loop containing nucleoside triphosphate hydrolases superfamily protein (AHRD V3.3 --* AT3G47450.1)	NA	NA
Pypy02094	Calcium-binding EF-hand family protein (AHRD V3.3 --* AT5G28850.2)	NA	NA
Pypy20945	Protein MGF 110-8L (AHRD V3.3 --* sp|P0C9I5|1108L_ASFWA)	NA	NA
Pypy20949	Troponin T, slow skeletal muscle (AHRD V3.3 --* sp|Q7TNB2|TNNT1_RAT)	NA	NA
Pypy20950	Chemotaxis protein (AHRD V3.3 --* tr|A0A072XJE4|A0A072XJE4_CLOBO)	NA	NA
Pypy20959	ARM repeat superfamily protein (AHRD V3.3 --* AT5G18980.1)	NA	NA
Pypy20967	POTE ankyrin domain family member C (AHRD V3.3 --* sp|B2RU33|POTEC_HUMAN)	NA	NA
Pypy20993	Peptidase U32 (AHRD V3.3 --* tr|A0A0B5BJ48|A0A0B5BJ48_9DELT)	NA	NA
Pypy21021	BEST Arabidopsis thaliana protein match is: CW-type Zinc Finger . (AHRD V3.3 --* AT1G02990.2)	NA	NA
Pypy21042	5-methyltetrahydropteroyltriglutamate--homocysteine methyltransferase (AHRD V3.3 --* sp|A9M4E3|METE_NEIM0)	NA	NA
Pypy02105	Ubiquinone biosynthesis protein coq4, mitochondrial (AHRD V3.3 --* sp|B8MLN6|COQ4_TALSN)	NA	NA
Pypy21056	homeobox protein 28 (AHRD V3.3 --* AT3G50890.1)	NA	NA
Pypy21060	Membrane carboxypeptidase (Penicillin-binding protein) (AHRD V3.3 --* tr|A0A1C4SUV5|A0A1C4SUV5_9ACTN)	NA	NA
Pypy21063	BEST Arabidopsis thaliana protein match is: F-box family protein . (AHRD V3.3 --* AT3G48220.1)	NA	NA
Pypy21071	S-adenosyl-L-methionine-dependent methyltransferases superfamily protein (AHRD V3.3 --* AT1G08125.3)	NA	NA
Pypy21072	DNA primase DnaG (AHRD V3.3 --* sp|A3DMX9|DNAG_STAMF)	NA	NA
Pypy02110	jasmonate-zim-domain protein 10 (AHRD V3.3 --* AT5G13220.3)	NA	NA
Pypy21131	Long-chain-fatty-acid--CoA ligase (AHRD V3.3 --* tr|A0A168IU98|A0A168IU98_KLEOX)	NA	NA
Pypy21132	Tubulin alpha chain (AHRD V3.3 --* tr|E0VG35|E0VG35_PEDHC)	NA	NA
Pypy21141	disease resistance protein (TIR-NBS class), putative (AHRD V3.3 --* AT4G16990.4)	NA	NA
Pypy02115	Venom allergen 5 (AHRD V3.3 --* sp|P81657|VA5_VESMA)	NA	NA
Pypy21159	Proteasome maturation factor UMP1 (AHRD V3.3 --* AT5G38650.1)	NA	NA
Pypy21161	Protein kinase superfamily protein (AHRD V3.3 --* AT4G35500.1)	NA	NA
Pypy21162	serine hydroxymethyltransferase 3 (AHRD V3.3 --* AT4G32520.2)	NA	NA
Pypy21163	LOCATED IN: endomembrane system; (AHRD V3.3 --* AT3G19780.2)	NA	NA
Pypy21183	Peptidyl-arginine deiminase (AHRD V3.3 --* tr|A0A197K4M3|A0A197K4M3_9FUNG)	NA	NA
Pypy21243	methyl-CPG-binding domain 11 (AHRD V3.3 --* AT3G15790.1)	NA	NA
Pypy21280	TBP-associated factor 14 (AHRD V3.3 --* AT2G18000.2)	NA	NA
Pypy00213	U-box domain-containing protein kinase family protein (AHRD V3.3 --* AT5G61560.2)	NA	NA
Pypy21303	Plant protein of unknown function (DUF946) (AHRD V3.3 --* AT5G18490.1)	NA	NA
Pypy21304	Protein of unknown function, DUF601 (AHRD V3.3 --* AT2G15110.1)	NA	NA
Pypy21321	Unknown	NA	NA
Pypy21340	50S ribosomal protein L15 (AHRD V3.3 --* tr|M3NSH2|M3NSH2_HELPX)	NA	NA
Pypy21342	Indole-3-glycerol phosphate synthase (AHRD V3.3 --* sp|Q5NQ36|TRPC_ZYMMO)	NA	NA
Pypy21368	Secretory carrier membrane protein (SCAMP) family protein (AHRD V3.3 --* AT2G20840.1)	NA	NA
Pypy21385	Muscle, skeletal receptor tyrosine-protein kinase (AHRD V3.3 --* tr|A0A147A5N5|A0A147A5N5_FUNHE)	NA	NA
Pypy21399	nuclear RNA polymerase C1 (AHRD V3.3 --* AT5G60040.2)	NA	NA
Pypy02140	Basic phospholipase A2 PC14 (AHRD V3.3 --* sp|Q8UUI3|PA2BE_LATLA)	NA	NA
Pypy21402	F-box associated ubiquitination effector family protein (AHRD V3.3 --* AT2G13630.1)	NA	NA
Pypy21403	Acetylglutamate kinase (AHRD V3.3 --* sp|O26285|ARGB_METTH)	NA	NA
Pypy21415	Cyclomaltodextrin glucanotransferase (AHRD V3.3 --* sp|P17692|CDGT_BACS8)	NA	NA
Pypy21435	Tripartite motif-containing protein 67 (AHRD V3.3 --* tr|A0A091W783|A0A091W783_OPIHO)	NA	NA
Pypy21437	Pentatricopeptide repeat (PPR) superfamily protein (AHRD V3.3 --* AT5G14820.1)	NA	NA
Pypy21466	Lipoprotein-releasing system ATP-binding protein LolD (AHRD V3.3 --* sp|Q1D382|LOLD_MYXXD)	NA	NA
Pypy21467	transferases;folic acid binding (AHRD V3.3 --* AT2G20830.3)	NA	NA
Pypy21469	tubby like protein 8 (AHRD V3.3 --* AT1G16070.2)	NA	NA
Pypy21471	proton-dependent oligopeptide transport (POT) family protein (AHRD V3.3 --* AT2G38100.1)	NA	NA
Pypy21494	NLP/P60 family protein, enterotoxin (AHRD V3.3 --* tr|R9C7S1|R9C7S1_9CLOT)	NA	NA
Pypy21495	Toll-like receptor 8 (AHRD V3.3 --* tr|Q5MXI5|Q5MXI5_MACMU)	NA	NA
Pypy21500	Aconitate hydratase (AHRD V3.3 --* tr|A0A0R1NAZ2|A0A0R1NAZ2_9LACO)	NA	NA
Pypy21501	Olfactory receptor 8K1 (AHRD V3.3 --* sp|Q8NGG5|OR8K1_HUMAN)	NA	NA
Pypy02151	FUNCTIONS IN: molecular_function unknown; INVOLVED IN: biological_process unknown; LOCATED IN: endomembrane system; BEST Arabidopsis thaliana protein match is: Methyltransferase-related protein . (AHRD V3.3 --* AT5G14602.1)	NA	NA
Pypy21518	PRELI domain-containing protein 1, mitochondrial (AHRD V3.3 --* sp|Q8R107|PRLD1_MOUSE)	NA	NA
Pypy21523	Encodes a protein whose expression is responsive to nematode infection. (AHRD V3.3 --* AT2G01340.1)	NA	NA
Pypy21524	AMP-dependent synthetase and ligase family protein (AHRD V3.3 --* AT1G66120.1)	NA	NA
Pypy21528	Ribosomal protein L25/Gln-tRNA synthetase, anti-codon-binding domain (AHRD V3.3 --* AT4G23620.2)	NA	NA
Pypy21533	phosphotransferases, alcohol group as acceptor;binding;inositol or phosphatidylinositol kinases (AHRD V3.3 --* AT4G36080.3)	NA	NA
Pypy21549	cytochrome P450, family 72, subfamily A, polypeptide 14 (AHRD V3.3 --* AT3G14680.1)	NA	NA
Pypy21552	Ell-associated factor Eaf (AHRD V3.3 --* sp|B4J6N6|EAF_DROGR)	NA	NA
Pypy21566	BEL1-like homeodomain 2 (AHRD V3.3 --* AT4G36870.2)	NA	NA
Pypy21568	Core-2/I-branching beta-1,6-N-acetylglucosaminyltransferase family protein (AHRD V3.3 --* AT5G57270.3)	NA	NA
Pypy21581	peptidoglycan-binding LysM domain-containing protein (AHRD V3.3 --* AT5G08200.1)	NA	NA
Pypy21596	V-type proton ATPase subunit C 2 (AHRD V3.3 --* sp|Q9NDR5|VATC_ASCSS)	NA	NA
Pypy21601	Tetratricopeptide repeat domain 9C (AHRD V3.3 --* tr|A0A1A8GA62|A0A1A8GA62_9TELE)	NA	NA
Pypy21629	DNA topoisomerase 1 (AHRD V3.3 --* sp|Q9X909|TOP1_STRCO)	NA	NA
Pypy21635	Domain of unknown function (DUF1985) (AHRD V3.3 --* AT5G35050.1)	NA	NA
Pypy21654	thylakoid-associated phosphatase 38 (AHRD V3.3 --* AT4G27800.3)	NA	NA
Pypy21660	Potassium-transporting ATPase alpha chain 2 (AHRD V3.3 --* sp|P54708|AT12A_RAT)	NA	NA
Pypy21670	TRAM, LAG1 and CLN8 (TLC) lipid-sensing domain containing protein (AHRD V3.3 --* AT3G27270.1)	NA	NA
Pypy21672	Protein of unknown function (DUF 3339) (AHRD V3.3 --* AT5G14110.1)	NA	NA
Pypy21690	RING/U-box superfamily protein (AHRD V3.3 --* AT5G60580.3)	NA	NA
Pypy02170	Chymase (AHRD V3.3 --* sp|A7WPL7|CMA1_CAVPO)	NA	NA
Pypy21706	Protein of unknown function (DUF3506) (AHRD V3.3 --* AT4G33630.2)	NA	NA
Pypy21717	RING/U-box superfamily protein (AHRD V3.3 --* AT2G15260.1)	NA	NA
Pypy21723	SICAvar, type I (AHRD V3.3 --* tr|A0A193R2S7|A0A193R2S7_PLAKH)	NA	NA
Pypy21730	Inward rectifier potassium channel 4 (AHRD V3.3 --* tr|A0A093BU96|A0A093BU96_9AVES)	NA	NA
Pypy21732	2-succinyl-5-enolpyruvyl-6-hydroxy-3-cyclohexene-1-carboxylate synthase (AHRD V3.3 --* sp|Q3YZU2|MEND_SHISS)	NA	NA
Pypy21752	Ribosome-recycling factor (AHRD V3.3 --* sp|A5D2T8|RRF_PELTS)	NA	NA
Pypy02178	U1-sicaritoxin-Li1c (AHRD V3.3 --* sp|Q27Q53|TX4_LOXIN)	NA	NA
Pypy21781	Galactose oxidase/kelch repeat superfamily protein (AHRD V3.3 --* AT1G77880.1)	NA	NA
Pypy21818	glutamine-tRNA ligase, putative / glutaminyl-tRNA synthetase, putative / GlnRS, putative (AHRD V3.3 --* AT1G25350.2)	NA	NA
Pypy21828	PF07604 family protein (AHRD V3.3 --* tr|K8HD97|K8HD97_9LEPT)	NA	NA
Pypy21836	Trigger factor (AHRD V3.3 --* sp|A9KWH6|TIG_SHEB9)	NA	NA
Pypy21851	tRNA-specific 2-thiouridylase MnmA (AHRD V3.3 --* sp|P59460|MNMA_BUCBP)	NA	NA
Pypy21853	phosphoribosyl pyrophosphate (PRPP) synthase 3 (AHRD V3.3 --* AT1G10700.1)	NA	NA
Pypy21856	Sodium/hydrogen exchanger 1 (AHRD V3.3 --* sp|P26431|SL9A1_RAT)	NA	NA
Pypy21865	BEST Arabidopsis thaliana protein match is: TSL-kinase interacting protein 1 . (AHRD V3.3 --* AT4G39380.1)	NA	NA
Pypy21891	Cytochrome P450 2C37 (AHRD V3.3 --* sp|P56654|CP237_MOUSE)	NA	NA
Pypy21900	DNAJ heat shock N-terminal domain-containing protein (AHRD V3.3 --* AT2G42750.1)	NA	NA
Pypy21911	Exo-alpha-(1->6)-L-arabinopyranosidase (AHRD V3.3 --* sp|E7CY69|APY_BIFLN)	NA	NA
Pypy21918	HSP20-like chaperones superfamily protein (AHRD V3.3 --* AT1G76780.1)	NA	NA
Pypy21923	ATP binding microtubule motor family protein (AHRD V3.3 --* AT2G21300.2)	NA	NA
Pypy21939	shaggy-like protein kinase 41 (AHRD V3.3 --* AT1G09840.6)	NA	NA
Pypy21944	with no lysine (K) kinase 1 (AHRD V3.3 --* AT3G04910.3)	NA	NA
Pypy21956	myb domain protein 69 (AHRD V3.3 --* AT4G33450.1)	NA	NA
Pypy21975	P-loop containing nucleoside triphosphate hydrolases superfamily protein (AHRD V3.3 --* AT4G10650.1)	NA	NA
Pypy21977	Vacuolar protein sorting-associated protein 33B (AHRD V3.3 --* tr|A0A0K8VWE5|A0A0K8VWE5_BACLA)	NA	NA
Pypy00220	NAD(P)H dehydrogenase B2 (AHRD V3.3 --* AT4G05020.2)	NA	NA
Pypy22013	Diaminopimelate epimerase (AHRD V3.3 --* sp|Q4ULS7|DAPF_RICFE)	NA	NA
Pypy22017	TBP-associated factor 2 (AHRD V3.3 --* AT1G73960.2)	NA	NA
Pypy22051	Gamma-glutamyl phosphate reductase (AHRD V3.3 --* sp|Q28Q10|PROA_JANSC)	NA	NA
Pypy00221	N-hydroxyarylamine O-acetyltransferase (AHRD V3.3 --* tr|A0A0P0P0S1|A0A0P0P0S1_9CAUL)	NA	NA
Pypy22120	PIF / Ping-Pong family of plant transposases (AHRD V3.3 --* AT3G55350.1)	NA	NA
Pypy22149	pleiotropic drug resistance 1 (AHRD V3.3 --* AT3G16340.2)	NA	NA
Pypy22157	UvrABC system protein B (AHRD V3.3 --* sp|Q6A9K7|UVRB_PROAC)	NA	NA
Pypy22169	(AHRD V3.3 protein Unknown)	NA	NA
Pypy22174	FBD / Leucine Rich Repeat domains containing protein (AHRD V3.3 --* AT5G56700.1)	NA	NA
Pypy22176	methyl-CPG-binding domain 8 (AHRD V3.3 --* AT1G22310.2)	NA	NA
Pypy22183	Glycerol-3-phosphate acyltransferase (AHRD V3.3 --* sp|P9WI60|PLSB_MYCTO)	NA	NA
Pypy22186	PHD finger protein 6 (AHRD V3.3 --* sp|Q5R5Z2|PHF6_PONAB)	NA	NA
Pypy22201	Transducin/WD40 repeat-like superfamily protein (AHRD V3.3 --* AT1G64610.2)	NA	NA
Pypy22213	minichromosome maintenance (MCM2/3/5) family protein (AHRD V3.3 --* AT1G44900.2)	NA	NA
Pypy22220	Ubiquitin-like superfamily protein (AHRD V3.3 --* AT1G68185.1)	NA	NA
Pypy22255	Prolipoprotein diacylglyceryl transferase (AHRD V3.3 --* sp|P9WK93|LGT_MYCTU)	NA	NA
Pypy22266	Leucine-rich repeat protein kinase family protein (AHRD V3.3 --* AT2G35620.2)	NA	NA
Pypy22297	CRE-FSHR-1 protein (AHRD V3.3 --* tr|E3MHJ0|E3MHJ0_CAERE)	NA	NA
Pypy22302	P-loop containing nucleoside triphosphate hydrolases superfamily protein (AHRD V3.3 --* AT3G28540.2)	NA	NA
Pypy22313	Glucose-6-phosphate/phosphate translocator-related (AHRD V3.3 --* AT5G46110.4)	NA	NA
Pypy22326	Unknown	NA	NA
Pypy22333	Trans-1,2-dihydrobenzene-1,2-diol dehydrogenase (AHRD V3.3 --* sp|Q7JK39|DHDH_MACFU)	NA	NA
Pypy22338	RING membrane-anchor 2 (AHRD V3.3 --* AT4G28270.1)	NA	NA
Pypy02234	Potassium channel subfamily K member 1 (AHRD V3.3 --* sp|Q5UE96|KCNK1_RABIT)	NA	NA
Pypy22353	methionine aminopeptidase 1C (AHRD V3.3 --* AT3G25740.1)	NA	NA
Pypy22371	Polynucleotidyl transferase, ribonuclease H fold protein with HRDC domain (AHRD V3.3 --* AT1G54440.2)	NA	NA
Pypy22375	Beta-barrel assembly-enhancing protease (AHRD V3.3 --* sp|P66949|BEPA_SHIFL)	NA	NA
Pypy22377	CLAVATA3/ESR-RELATED 26 (AHRD V3.3 --* AT1G69970.1)	NA	NA
Pypy22397	FERM domain-containing protein 4B (AHRD V3.3 --* sp|Q920B0|FRM4B_MOUSE)	NA	NA
Pypy22429	tRNA 5-methylaminomethyl-2-thiouridine biosynthesis bifunctional protein MnmC (AHRD V3.3 --* sp|B0TL07|MNMC_SHEHH)	NA	NA
Pypy22432	Leucine-rich repeat transmembrane protein kinase family protein (AHRD V3.3 --* AT5G49660.1)	NA	NA
Pypy22433	D-galactosyl-beta-1->4-L-rhamnose phosphorylase (AHRD V3.3 --* sp|A9KHK4|GLRP_CLOPH)	NA	NA
Pypy22434	Type VI secretion protein ImpG (AHRD V3.3 --* tr|A0A1B2ZK02|A0A1B2ZK02_KLEPN)	NA	NA
Pypy22439	ATP synthase subunit delta (AHRD V3.3 --* sp|Q4A8W2|ATPD_MYCH7)	NA	NA
Pypy22452	eif4a-2 (AHRD V3.3 --* AT1G54270.2)	NA	NA
Pypy02249	Pentatricopeptide repeat (PPR) superfamily protein (AHRD V3.3 --* AT4G14850.1)	NA	NA
Pypy22510	P450 reductase 1 (AHRD V3.3 --* AT4G24520.2)	NA	NA
Pypy22520	Pectin lyase-like superfamily protein (AHRD V3.3 --* AT5G63180.1)	NA	NA
Pypy22523	tRNA pseudouridine synthase A (AHRD V3.3 --* sp|Q5UXW0|TRUA_HALMA)	NA	NA
Pypy22534	NIF3-like protein 1 (AHRD V3.3 --* sp|Q4V7D6|NIF3L_RAT)	NA	NA
Pypy22551	Unknown	NA	NA
Pypy22570	Hemolysin D (AHRD V3.3 --* tr|A0A150CD21|A0A150CD21_BACCE)	NA	NA
Pypy22574	Disease resistance protein (CC-NBS-LRR class) family (AHRD V3.3 --* AT1G12290.2)	NA	NA
Pypy22593	UvrABC system protein C (AHRD V3.3 --* sp|Q9PQA9|UVRC_UREPA)	NA	NA
Pypy22595	CS6 fimbrial subunit B (AHRD V3.3 --* sp|P53511|CSSB2_ECOLX)	NA	NA
Pypy22601	Myb-binding protein 1A-like protein (AHRD V3.3 --* tr|A0A0V1KRX4|A0A0V1KRX4_9BILA)	NA	NA
Pypy22617	EXPRESSED IN: 23 plant structures; EXPRESSED DURING: 13 growth stages; (AHRD V3.3 --* AT4G17100.2)	NA	NA
Pypy22618	Focal adhesion kinase 1 (AHRD V3.3 --* sp|O35346|FAK1_RAT)	NA	NA
Pypy22626	V-type ATP synthase alpha chain (AHRD V3.3 --* sp|B4UH39|VATA_ANASK)	NA	NA
Pypy22635	Penicillin-binding protein, 1A family (AHRD V3.3 --* tr|A0A0T7HC01|A0A0T7HC01_RHIGA)	NA	NA
Pypy22637	poly(ADP-ribose) polymerase 2 (AHRD V3.3 --* AT2G31320.1)	NA	NA
Pypy22642	Poly [ADP-ribose] polymerase (AHRD V3.3 --* tr|C5KAC1|C5KAC1_PERM5)	NA	NA
Pypy02265	Protein of unknown function (DUF674) (AHRD V3.3 --* AT1G11145.1)	NA	NA
Pypy22658	Talin-2 (AHRD V3.3 --* sp|Q9Y4G6|TLN2_HUMAN)	NA	NA
Pypy02266	ent-kaurenoic acid hydroxylase 2 (AHRD V3.3 --* AT2G32440.2)	NA	NA
Pypy22661	vesicle-associated membrane protein 727 (AHRD V3.3 --* AT3G54300.2)	NA	NA
Pypy22672	Adenylosuccinate synthetase (AHRD V3.3 --* sp|A1VNG5|PURA_POLNA)	NA	NA
Pypy22673	Desumoylating isopeptidase 2 (AHRD V3.3 --* sp|Q9D291|DESI2_MOUSE)	NA	NA
Pypy22693	RING/U-box superfamily protein (AHRD V3.3 --* AT2G45530.1)	NA	NA
Pypy22702	Constitutive coactivator of peroxisome proliferator-activated receptor gamma (AHRD V3.3 --* sp|Q96EK7|F120B_HUMAN)	NA	NA
Pypy22709	sucrose phosphate synthase 2F (AHRD V3.3 --* AT5G11110.1)	NA	NA
Pypy22728	3'-phosphoinositide-dependent protein kinase 1 (AHRD V3.3 --* AT5G04510.1)	NA	NA
Pypy22729	4-hydroxy-tetrahydrodipicolinate reductase (AHRD V3.3 --* sp|B3Q978|DAPB_RHOPT)	NA	NA
Pypy22730	Two component transcriptional regulator, LuxR family (AHRD V3.3 --* tr|K0B3X2|K0B3X2_CLOA9)	IPR007087: Zinc finger, C2H2	GO:0046872: metal ion binding (MF)
Pypy22755	CYCLIN B1;5 (AHRD V3.3 --* AT1G34460.2)	NA	NA
Pypy22757	Small nuclear ribonucleoprotein G (AHRD V3.3 *** tr|A0A0A9V5C0|A0A0A9V5C0_ARUDO)	NA	NA
Pypy22788	Disease resistance protein (TIR-NBS-LRR class) family (AHRD V3.3 --* AT1G56540.1)	NA	NA
Pypy22797	CTC-interacting domain 4 (AHRD V3.3 --* AT3G14010.4)	NA	NA
Pypy22801	Histamine H1 receptor (AHRD V3.3 --* sp|Q9N2B2|HRH1_PANTR)	NA	NA
Pypy22808	Major facilitator superfamily MFS_1 (AHRD V3.3 --* tr|D6TEG9|D6TEG9_9CHLR)	NA	NA
Pypy22810	GTPase Obg (AHRD V3.3 --* sp|Q7MP92|OBG_VIBVY)	NA	NA
Pypy22815	1-deoxy-D-xylulose-5-phosphate synthase (AHRD V3.3 --* sp|C3LTD9|DXS_VIBCM)	NA	NA
Pypy22818	alpha/beta-Hydrolases superfamily protein (AHRD V3.3 --* AT4G34310.1)	NA	NA
Pypy22822	V-type ATP synthase beta chain (AHRD V3.3 --* sp|Q0SSI3|VATB_CLOPS)	NA	NA
Pypy22827	endonuclease/exonuclease/phosphatase family protein (AHRD V3.3 --* AT2G31830.2)	NA	NA
Pypy22832	Leucine-rich repeat protein kinase family protein (AHRD V3.3 --* AT5G35390.1)	NA	NA
Pypy22833	Syncytin-1 (AHRD V3.3 --* sp|Q9UQF0|SYCY1_HUMAN)	NA	NA
Pypy22851	FUNCTIONS IN: molecular_function unknown; INVOLVED IN: biological_process unknown; LOCATED IN: endomembrane system; BEST Arabidopsis thaliana protein match is: RING/U-box superfamily protein . (AHRD V3.3 -** AT4G01245.1)	NA	NA
Pypy22862	nodulin MtN21 /EamA-like transporter family protein (AHRD V3.3 --* AT3G53210.1)	NA	NA
Pypy22867	homeodomain GLABROUS 2 (AHRD V3.3 --* AT1G05230.4)	NA	NA
Pypy22897	SPX domain-containing membrane protein At4g11810 (AHRD V3.3 --* sp|Q9T050|SPXM2_ARATH)	NA	NA
Pypy22909	ATPase, V0/A0 complex, subunit C/D (AHRD V3.3 --* AT3G28715.2)	NA	NA
Pypy22914	Protein lifeguard 2 (AHRD V3.3 --* sp|Q5R4I4|LFG2_PONAB)	NA	NA
Pypy22915	NAD(P)-binding Rossmann-fold superfamily protein (AHRD V3.3 --* AT3G03350.2)	NA	NA
Pypy22921	Interferon-inducible double-stranded RNA-dependent protein kinase activator A (AHRD V3.3 --* sp|Q2HJ92|PRKRA_BOVIN)	NA	NA
Pypy22955	YL1 nuclear (AHRD V3.3 --* tr|A0A168B8V6|A0A168B8V6_9HYPO)	NA	NA
Pypy22960	HTH-type transcriptional regulator SyrM 1 (AHRD V3.3 --* tr|A0A0P0MGR8|A0A0P0MGR8_9BURK)	NA	NA
Pypy22976	Protein kinase superfamily protein (AHRD V3.3 --* AT5G50000.1)	NA	NA
Pypy22997	basic helix-loop-helix (bHLH) DNA-binding superfamily protein (AHRD V3.3 --* AT4G28790.1)	NA	NA
Pypy23000	50S ribosomal protein L24 (AHRD V3.3 --* sp|P60736|RL24_STAAW)	NA	NA
Pypy23004	Conjugal transfer protein TraD (AHRD V3.3 --* tr|V8K512|V8K512_ECOLX)	NA	NA
Pypy23023	4-hydroxy-tetrahydrodipicolinate reductase (AHRD V3.3 --* sp|Q8F133|DAPB_LEPIN)	NA	NA
Pypy23056	HIT-type Zinc finger family protein (AHRD V3.3 --* AT4G28820.2)	NA	NA
Pypy23060	DNA-directed RNA polymerase family protein (AHRD V3.3 --* AT1G60850.1)	NA	NA
Pypy23070	extra-large GTP-binding protein 3 (AHRD V3.3 --* AT1G31930.3)	NA	NA
Pypy23078	Protein of unknown function (DUF688) (AHRD V3.3 --* AT2G30990.3)	NA	NA
Pypy23094	multidrug resistance-associated protein 2 (AHRD V3.3 --* AT2G34660.2)	NA	NA
Pypy00231	Protein translocase subunit SecA (AHRD V3.3 --* sp|B0JLJ4|SECA_MICAN)	NA	NA
Pypy23103	(AHRD V3.3 protein Unknown)	NA	NA
Pypy23125	RNA helicase (AHRD V3.3 --* tr|A0A0Q9PAZ3|A0A0Q9PAZ3_9MICC)	NA	NA
Pypy23137	Ubiquitin-like-conjugating enzyme ATG3 (AHRD V3.3 --* sp|Q6AZ50|ATG3_RAT)	NA	NA
Pypy23147	6.8 kDa mitochondrial proteolipid (AHRD V3.3 -** sp|P56379|68MP_MOUSE)	NA	NA
Pypy23162	Glutamyl-tRNA(Gln) amidotransferase subunit A (AHRD V3.3 --* sp|A5EKP4|GATA_BRASB)	NA	NA
Pypy23189	evolutionarily conserved C-terminal region 6 (AHRD V3.3 --* AT3G17330.1)	NA	NA
Pypy23251	Zinc finger (C3HC4-type RING finger) family protein (AHRD V3.3 --* AT1G66050.1)	NA	NA
Pypy23259	tRNA-specific 2-thiouridylase MnmA (AHRD V3.3 --* sp|Q7TTU4|MNMA_SYNPX)	NA	NA
Pypy23272	Deoxyribose-phosphate aldolase (AHRD V3.3 --* sp|Q73QJ5|DEOC_TREDE)	NA	NA
Pypy23276	Neutrophil cytosol factor 1 (AHRD V3.3 --* sp|P14598|NCF1_HUMAN)	NA	NA
Pypy23344	Pre-mRNA cleavage complex II protein family (AHRD V3.3 --* AT5G11010.3)	NA	NA
Pypy23359	Protein kinase superfamily protein (AHRD V3.3 --* AT1G18670.1)	NA	NA
Pypy02336	D-galactoside/L-rhamnose binding SUEL lectin protein (AHRD V3.3 --* AT3G53065.1)	NA	NA
Pypy23365	S-adenosyl-L-methionine-dependent methyltransferases superfamily protein (AHRD V3.3 --* AT1G26850.2)	NA	NA
Pypy23376	NAD(P)-binding Rossmann-fold superfamily protein (AHRD V3.3 --* AT5G28310.1)	NA	NA
Pypy23380	myo-inositol-1-phosphate synthase 1 (AHRD V3.3 --* AT4G39800.1)	NA	NA
Pypy23381	Cysteine/Histidine-rich C1 domain family protein (AHRD V3.3 --* AT2G28460.1)	NA	NA
Pypy23386	Tyrosine-protein kinase CpsD (AHRD V3.3 --* sp|Q04663|CPSD_STRA3)	NA	NA
Pypy23389	Phosphoglycerate mutase family protein (AHRD V3.3 --* AT1G09935.1)	NA	NA
Pypy23391	DNA gyrase inhibitor (AHRD V3.3 --* sp|C9XVF1|SBMC_CROTZ)	NA	NA
Pypy23443	3-dehydroquinate synthase (AHRD V3.3 --* tr|A0A1B1N0A1|A0A1B1N0A1_9BACL)	NA	NA
Pypy02346	BTB-POZ and MATH domain 1 (AHRD V3.3 --* AT5G19000.2)	NA	NA
Pypy23460	Hexokinase (AHRD V3.3 --* AT3G20040.1)	NA	NA
Pypy02347	Acyl-CoA dehydrogenase domain-containing protein (AHRD V3.3 --* tr|E3QN76|E3QN76_COLGM)	NA	NA
Pypy23471	BTB and TAZ domain protein 4 (AHRD V3.3 --* AT5G67480.2)	NA	NA
Pypy23473	SIR2-domain-containing protein (AHRD V3.3 --* tr|A0A197JFD0|A0A197JFD0_9FUNG)	NA	NA
Pypy23480	Imidazole glycerol phosphate synthase subunit HisH (AHRD V3.3 --* sp|Q88R44|HIS5_PSEPK)	NA	NA
Pypy23483	Erythronate-4-phosphate dehydrogenase family protein (AHRD V3.3 --* AT1G01500.1)	NA	NA
Pypy23498	Thiamine-phosphate synthase (AHRD V3.3 --* tr|A0A0Q7KDW4|A0A0Q7KDW4_9RHIZ)	NA	NA
Pypy23501	protein phosphatase 2A subunit A3 (AHRD V3.3 --* AT1G13320.3)	NA	NA
Pypy23502	RNA binding (AHRD V3.3 --* AT2G43410.4)	NA	NA
Pypy23506	Protein GET1 (AHRD V3.3 --* sp|Q1DZS0|GET1_COCIM)	NA	NA
Pypy23511	calcium exchanger 7 (AHRD V3.3 --* AT5G17860.1)	NA	NA
Pypy23578	Ribosomal L18p/L5e family protein (AHRD V3.3 --* AT2G43310.1)	NA	NA
Pypy02358	RING/FYVE/PHD zinc finger superfamily protein (AHRD V3.3 --* AT3G20280.2)	NA	NA
Pypy02359	ATP-binding cassette G family transporter ABCG77 (AHRD V3.3 --* tr|A0A086KYL0|A0A086KYL0_TOXGO)	NA	NA
Pypy23592	tRNA (cytidine(56)-2'-O)-methyltransferase (AHRD V3.3 --* sp|Q6L171|TRM56_PICTO)	NA	NA
Pypy23598	Ribosome-binding factor A (AHRD V3.3 --* sp|B5Z6E7|RBFA_HELPG)	NA	NA
Pypy02360	Caytaxin (AHRD V3.3 --* sp|Q1M168|ATCAY_RAT)	NA	NA
Pypy23602	Seven transmembrane MLO family protein (AHRD V3.3 --* AT3G45290.1)	NA	NA
Pypy23603	FAD/NAD(P)-binding oxidoreductase family protein (AHRD V3.3 --* AT5G11330.2)	NA	NA
Pypy23606	Flavin-binding monooxygenase family protein (AHRD V3.3 --* AT5G25620.2)	NA	NA
Pypy23613	Oxygen-independent coproporphyrinogen III oxidase (AHRD V3.3 --* sp|O25376|HEMN_HELPY)	NA	NA
Pypy23627	Concanavalin A-like lectin protein kinase family protein (AHRD V3.3 --* AT3G59730.1)	NA	NA
Pypy23648	Threonine--tRNA ligase (AHRD V3.3 --* sp|B1YD09|SYT_PYRNV)	NA	NA
Pypy23650	AGAMOUS-like 39 (AHRD V3.3 --* AT5G27130.1)	NA	NA
Pypy23685	cytochrome c oxidase assembly protein CtaG / Cox11 family (AHRD V3.3 --* AT1G02410.1)	NA	NA
Pypy23690	F-box/RNI-like superfamily protein (AHRD V3.3 --* AT3G59200.1)	NA	NA
Pypy23691	FBD, F-box, Skp2-like and Leucine Rich Repeat domains containing protein (AHRD V3.3 --* AT5G22660.2)	NA	NA
Pypy23707	basic helix-loop-helix (bHLH) DNA-binding superfamily protein (AHRD V3.3 --* AT5G62610.1)	NA	NA
Pypy23718	Inosine-guanosine kinase (AHRD V3.3 --* sp|P0AEW6|INGK_ECOLI)	NA	NA
Pypy23769	SET-domain containing protein lysine methyltransferase family protein (AHRD V3.3 --* AT5G43990.5)	NA	NA
Pypy23778	Translation initiation factor IF-2 (AHRD V3.3 --* tr|A0A0K1PA74|A0A0K1PA74_9DELT)	NA	NA
Pypy02378	Tetratricopeptide repeat (TPR)-like superfamily protein (AHRD V3.3 --* AT5G48390.1)	NA	NA
Pypy23781	Beta-1,3-galactosyl-O-glycosyl-glycoprotein beta-1,6-N-acetylglucosaminyltransferase 7 (AHRD V3.3 --* sp|Q6ZNI0|GCNT7_HUMAN)	NA	NA
Pypy23806	CAAX amino terminal protease family protein (AHRD V3.3 --* AT1G14270.1)	NA	NA
Pypy02381	pumilio 23 (AHRD V3.3 --* AT1G72320.3)	NA	NA
Pypy23811	3-methyl-2-oxobutanoate hydroxymethyltransferase (AHRD V3.3 --* sp|Q0SHJ0|PANB_RHOJR)	NA	NA
Pypy23814	phytochrome E (AHRD V3.3 --* AT4G18130.1)	NA	NA
Pypy23823	RNA polymerase I-associated factor PAF67 (AHRD V3.3 --* AT5G25757.1)	NA	NA
Pypy02383	2,3,4,5-tetrahydropyridine-2,6-dicarboxylate N-succinyltransferase (AHRD V3.3 --* sp|Q83DN1|DAPD_COXBU)	NA	NA
Pypy23850	DNA-binding protein SMUBP-2 (AHRD V3.3 --* tr|M7BL76|M7BL76_CHEMY)	NA	NA
Pypy23852	Amino acid ABC transporter permease (AHRD V3.3 --* tr|A0A1G3BTD3|A0A1G3BTD3_9BACT)	NA	NA
Pypy23859	DNA-directed RNA polymerase, RBP11-like (AHRD V3.3 --* AT3G52090.2)	NA	NA
Pypy23876	Plant L-ascorbate oxidase (AHRD V3.3 --* AT5G21105.1)	NA	NA
Pypy02394	50S ribosomal protein L14, chloroplastic (AHRD V3.3 --* sp|Q70XX4|RK14_AMBTC)	NA	NA
Pypy02401	myosin 1 (AHRD V3.3 --* AT3G19960.2)	NA	NA
Pypy02403	Lipid A export ATP-binding/permease protein MsbA (AHRD V3.3 --* sp|Q7VWD8|MSBA_BORPE)	NA	NA
Pypy02404	nitrate transporter 1.6 (AHRD V3.3 --* AT1G27080.1)	NA	NA
Pypy02422	ATPases involved in biogenesis of archaeal flagella (AHRD V3.3 --* tr|A0A0W0U424|A0A0W0U424_9GAMM)	NA	NA
Pypy02439	GDSL-like Lipase/Acylhydrolase superfamily protein (AHRD V3.3 --* AT4G16220.1)	NA	NA
Pypy02444	Histone deacetylase 6/10 (AHRD V3.3 --* tr|A0A0U1MBP7|A0A0U1MBP7_TALIS)	NA	NA
Pypy02446	Protein kinase superfamily protein (AHRD V3.3 --* AT5G16810.1)	NA	NA
Pypy02466	Bifunctional helicase and thymine dioxygenase JBP2 (AHRD V3.3 --* sp|Q4QFY1|JBP2_LEIMA)	NA	NA
Pypy02469	RING/U-box protein with C6HC-type zinc finger (AHRD V3.3 --* AT3G45580.1)	NA	NA
Pypy02484	NAD kinase (AHRD V3.3 --* sp|Q9PHM6|NADK_CAMJE)	NA	NA
Pypy02485	Ycf1 (AHRD V3.3 *-* tr|A0A0F6PZQ5|A0A0F6PZQ5_9ROSA)	NA	NA
Pypy02496	tRNA A64-2'-O-ribosylphosphate transferase (AHRD V3.3 --* sp|P23796|RIT1_YEAST)	NA	NA
Pypy00250	RNA chaperone ProQ (AHRD V3.3 --* sp|Q3Z2H0|PROQ_SHISS)	NA	NA
Pypy00251	Vacuolar protein sorting/targeting protein 10 (AHRD V3.3 --* sp|Q2TVY7|VPS10_ASPOR)	NA	NA
Pypy02510	NADH pyrophosphatase (AHRD V3.3 --* sp|Q3YUY8|NUDC_SHISS)	NA	NA
Pypy02514	lysophosphatidyl acyltransferase 5 (AHRD V3.3 --* AT3G18850.5)	NA	NA
Pypy02516	ATP-dependent RNA helicase DHH1 (AHRD V3.3 --* sp|Q6BJX6|DHH1_DEBHA)	NA	NA
Pypy02524	tRNA dimethylallyltransferase (AHRD V3.3 --* sp|Q5PAI0|MIAA_ANAMM)	NA	NA
Pypy02556	Concanavalin A-like lectin protein kinase family protein (AHRD V3.3 --* AT3G45430.1)	NA	NA
Pypy02558	Sec14p-like phosphatidylinositol transfer family protein (AHRD V3.3 --* AT1G14820.3)	NA	NA
Pypy02579	RNA-binding CRS1 / YhbY (CRM) domain protein (AHRD V3.3 --* AT4G13070.1)	NA	NA
Pypy02585	Shikimate dehydrogenase (NADP(+)) (AHRD V3.3 --* sp|A5IHY1|AROE_LEGPC)	NA	NA
Pypy02626	Cytochrome b (AHRD V3.3 --* sp|Q8W8Y1|CYB_GLOMN)	NA	NA
Pypy02632	RNA-directed RNA polymerase catalytic subunit (AHRD V3.3 --* sp|P07832|RDRP_INBLE)	NA	NA
Pypy02645	Bis(5'-nucleosyl)-tetraphosphatase, symmetrical (AHRD V3.3 --* sp|Q88QT8|APAH_PSEPK)	NA	NA
Pypy02657	Olfactory receptor 452-like protein (AHRD V3.3 --* tr|S9WJT8|S9WJT8_CAMFR)	NA	NA
Pypy02670	UvrABC system protein A (AHRD V3.3 --* sp|Q8F435|UVRA_LEPIN)	NA	NA
Pypy02672	Metallo-hydrolase/oxidoreductase superfamily protein (AHRD V3.3 --* AT3G13800.2)	NA	NA
Pypy02682	RNA-binding (RRM/RBD/RNP motifs) family protein (AHRD V3.3 --* AT3G23370.2)	NA	NA
Pypy02692	E2F/DP family winged-helix DNA-binding domain (AHRD V3.3 --* AT4G19003.1)	NA	NA
Pypy02703	4-hydroxy-2-oxovalerate aldolase (AHRD V3.3 --* sp|Q2RHL3|HOA_MOOTA)	NA	NA
Pypy02720	Methionine--tRNA ligase (AHRD V3.3 --* tr|A0A0F7II75|A0A0F7II75_9EURY)	NA	NA
Pypy02724	Pentatricopeptide repeat (PPR-like) superfamily protein (AHRD V3.3 --* AT4G08210.1)	NA	NA
Pypy02728	alpha/beta-Hydrolases superfamily protein (AHRD V3.3 --* AT1G47480.1)	NA	NA
Pypy02746	Heat-shock protein Hsp20 (AHRD V3.3 --* tr|A0A176ZDL6|A0A176ZDL6_9BRAD)	NA	NA
Pypy02752	Stabilizer of iron transporter SufD / Polynucleotidyl transferase (AHRD V3.3 --* AT1G48410.3)	NA	NA
Pypy02761	Transcription elongation factor (TFIIS) family protein (AHRD V3.3 --* AT1G32130.2)	NA	NA
Pypy02766	SAC domain-containing protein 8 (AHRD V3.3 --* AT3G51830.1)	NA	NA
Pypy02790	Trimeric LpxA-like enzymes superfamily protein (AHRD V3.3 --* AT4G05210.1)	NA	NA
Pypy02806	Demethylmenaquinone methyltransferase (AHRD V3.3 --* sp|P67064|MENG_TROWT)	NA	NA
Pypy02813	Molybdopterin oxidoreductase, chain B (AHRD V3.3 --* tr|A0A098B7V4|A0A098B7V4_DESHA)	NA	NA
Pypy02815	Lysosomal Pro-X carboxypeptidase (AHRD V3.3 --* tr|A0A0V1L475|A0A0V1L475_9BILA)	NA	NA
Pypy02829	Phenylalanine--tRNA ligase beta subunit (AHRD V3.3 --* sp|P0DG53|SYFB_STRPQ)	NA	NA
Pypy02833	cellulose synthase A2 (AHRD V3.3 --* AT4G39350.1)	NA	NA
Pypy02881	alpha/beta-Hydrolases superfamily protein (AHRD V3.3 --* AT3G23540.2)	NA	NA
Pypy02918	Transcription factor jumonji (jmj) family protein / zinc finger (C5HC2 type) family protein (AHRD V3.3 --* AT2G34880.1)	NA	NA
Pypy02923	Protein kinase protein with tetratricopeptide repeat domain (AHRD V3.3 --* AT2G17090.1)	NA	NA
Pypy02930	Rhomboid-like protease 3 (AHRD V3.3 --* sp|Q6IUY1|RHBL3_TOXGO)	NA	NA
Pypy02938	NADH-quinone oxidoreductase (AHRD V3.3 --* tr|J2NJM3|J2NJM3_9PSED)	NA	NA
Pypy00294	Bcl-2-binding component 3 (AHRD V3.3 --* sp|Q80ZG6|BBC3_RAT)	NA	NA
Pypy02946	1-(5-phosphoribosyl)-5-[(5-phosphoribosylamino)methylideneamino] imidazole-4-carboxamide isomerase (AHRD V3.3 --* sp|A5G8T0|HIS4_GEOUR)	NA	NA
Pypy02947	Muscarinic acetylcholine receptor M4 (AHRD V3.3 --* sp|P30544|ACM4_XENLA)	NA	NA
Pypy02949	P-loop containing nucleoside triphosphate hydrolases superfamily protein (AHRD V3.3 --* AT1G80380.3)	NA	NA
Pypy00295	nuclear factor Y, subunit C7 (AHRD V3.3 --* AT5G50470.1)	NA	NA
Pypy02950	Late embryogenesis abundant (LEA) hydroxyproline-rich glycoprotein family (AHRD V3.3 --* AT2G35970.1)	NA	NA
Pypy02952	Nuclear transport factor 2 (NTF2) family protein with RNA binding (RRM-RBD-RNP motifs) domain (AHRD V3.3 --* AT2G03640.3)	NA	NA
Pypy02969	TWA4_scaffold00001, whole genome shotgun sequence (AHRD V3.3 -** tr|A0A0D0SC85|A0A0D0SC85_9FIRM)	NA	NA
Pypy02984	Fibrinogen C domain-containing protein 1 (AHRD V3.3 --* sp|Q0P4P2|FBCD1_XENTR)	NA	NA
Pypy02987	P-loop containing nucleoside triphosphate hydrolases superfamily protein (AHRD V3.3 --* AT2G28290.1)	NA	NA
Pypy02990	sphingosine kinase 1 (AHRD V3.3 --* AT4G21540.3)	NA	NA
Pypy03015	MD-2-related lipid recognition domain-containing protein (AHRD V3.3 --* AT2G16005.1)	NA	NA
Pypy03031	phosphoglycerate/bisphosphoglycerate mutase family protein (AHRD V3.3 --* AT5G22620.3)	NA	NA
Pypy03035	fatty acid desaturase 6 (AHRD V3.3 --* AT4G30950.1)	NA	NA
Pypy03051	3-hydroxy-3-methylglutaryl-coenzyme A reductase (AHRD V3.3 --* sp|Q10283|HMDH_SCHPO)	NA	NA
Pypy03053	SUPPRESSOR OF AUXIN RESISTANCE1 (AHRD V3.3 --* AT1G33410.2)	NA	NA
Pypy03055	Leucine-rich repeat protein kinase family protein (AHRD V3.3 --* AT5G65240.2)	NA	NA
Pypy03064	Short-chain dehydrogenase (AHRD V3.3 --* tr|A0A1F3ECV9|A0A1F3ECV9_9BACT)	NA	NA
Pypy03065	Ubiquitin thioesterase zranb1 (AHRD V3.3 --* sp|B1H2Q2|ZRAN1_XENTR)	NA	NA
Pypy03067	K-box region and MADS-box transcription factor family protein (AHRD V3.3 --* AT4G18960.2)	NA	NA
Pypy03068	F-box and Leucine Rich Repeat domains containing protein (AHRD V3.3 --* AT1G80960.3)	NA	NA
Pypy03079	INVOLVED IN: chromosome segregation, cell division; LOCATED IN: chromosome, centromeric region, nucleus; EXPRESSED IN: 23 plant structures; EXPRESSED DURING: 13 growth stages; (AHRD V3.3 --* AT5G10710.3)	NA	NA
Pypy03092	ATP synthase subunit delta (AHRD V3.3 -** sp|P33254|ATPD_MYCGA)	NA	NA
Pypy00310	BEST Arabidopsis thaliana protein match is: 18S pre-rib s in 255 species: Archae - 22; Bacteria - 222; Metazoa - 684; Fungi - 292; Plants - 62; Viruses - 14; Other Eukaryotes - 2392 (source: NCBI BLink). (AHRD V3.3 --* AT1G13650.1)	NA	NA
Pypy03110	ataurora2 (AHRD V3.3 --* AT2G25880.2)	NA	NA
Pypy03143	Lipoyl synthase (AHRD V3.3 --* sp|B1J144|LIPA_PSEPW)	NA	NA
Pypy03183	ZPR1 zinc-finger domain protein (AHRD V3.3 --* AT5G37340.3)	NA	NA
Pypy00032	Phenylalanine--tRNA ligase alpha subunit (AHRD V3.3 --* sp|Q5HUR1|SYFA_CAMJR)	NA	NA
Pypy03212	Unplaced genomic scaffold CY34scaffold_611, whole genome shotgun sequence (AHRD V3.3 --* tr|A0A0C9ZYK8|A0A0C9ZYK8_9HOMO)	NA	NA
Pypy03215	Acetyl-CoA carboxylase, mitochondrial (AHRD V3.3 --* sp|P32874|HFA1_YEAST)	NA	NA
Pypy03229	phosphatidyl serine synthase family protein (AHRD V3.3 --* AT1G15110.1)	NA	NA
Pypy00324	Rhamnogalacturonate lyase family protein (AHRD V3.3 --* AT1G09890.1)	NA	NA
Pypy03244	Domain of unknown function (DUF3444) (AHRD V3.3 --* AT5G18720.2)	NA	NA
Pypy03285	amino acid transporter 1 (AHRD V3.3 --* AT4G21120.1)	NA	NA
Pypy03299	P-loop containing nucleoside triphosphate hydrolases superfamily protein (AHRD V3.3 --* AT5G27950.1)	NA	NA
Pypy03357	ethylene-dependent gravitropism-deficient and yellow-green-like 2 (AHRD V3.3 --* AT5G05740.3)	NA	NA
Pypy03367	evolutionarily conserved C-terminal region 1 (AHRD V3.3 --* AT3G03950.3)	NA	NA
Pypy03370	S-adenosyl-L-methionine-dependent methyltransferases superfamily protein (AHRD V3.3 --* AT2G41040.1)	NA	NA
Pypy00340	L-amino acid N-acyltransferase YncA (AHRD V3.3 --* tr|A0A1C4WER7|A0A1C4WER7_9ACTN)	NA	NA
Pypy03433	Splicing factor 3B subunit 5 (AHRD V3.3 --* sp|Q923D4|SF3B5_MOUSE)	NA	NA
Pypy03448	Zinc finger CCHC domain-containing protein 2 (AHRD V3.3 --* sp|Q498S6|ZCHC2_RAT)	NA	NA
Pypy00347	5'-3' exonuclease family protein (AHRD V3.3 --* AT1G18090.2)	NA	NA
Pypy03472	Flagellar biosynthesis protein FlhA (AHRD V3.3 --* tr|J9HN66|J9HN66_9BACL)	NA	NA
Pypy03476	Late embryogenesis abundant (LEA) hydroxyproline-rich glycoprotein family (AHRD V3.3 --* AT4G23930.2)	NA	NA
Pypy03480	UDP-glucosyl transferase 76E2 (AHRD V3.3 --* AT5G59590.1)	NA	NA
Pypy03485	Phosphatidylethanolamine N-methyltransferase (AHRD V3.3 --* sp|C6H4B5|CHO2_AJECH)	NA	NA
Pypy03497	Autophagy-related protein 3 (AHRD V3.3 --* sp|P0CM34|ATG3_CRYNJ)	NA	NA
Pypy03526	response to low sulfur 2 (AHRD V3.3 --* AT5G24660.1)	NA	NA
Pypy03532	Sodium- and chloride-dependent glycine transporter 2 (AHRD V3.3 --* sp|Q761V0|SC6A5_MOUSE)	NA	NA
Pypy00356	Polynucleotidyl transferase, ribonuclease H-like superfamily protein (AHRD V3.3 --* AT5G06450.1)	NA	NA
Pypy03560	Ca2+ activated outward rectifying K+ channel 6 (AHRD V3.3 --* AT4G18160.1)	NA	NA
Pypy00357	D-alanine--D-alanine ligase family (AHRD V3.3 --* AT3G08840.3)	NA	NA
Pypy03584	F-box and associated interaction domains-containing protein (AHRD V3.3 --* AT4G09190.1)	NA	NA
Pypy03585	Hypoxanthine-guanine phosphoribosyltransferase (AHRD V3.3 --* AT1G71750.2)	NA	NA
Pypy03592	calmodulin-binding family protein (AHRD V3.3 --* AT4G33050.2)	NA	NA
Pypy03605	Disease resistance protein (TIR-NBS-LRR class) family (AHRD V3.3 --* AT1G31540.2)	NA	NA
Pypy03607	ATP synthase subunit b, chloroplastic (AHRD V3.3 *** tr|H6WAH6|H6WAH6_9ROSA)	IPR002146: ATP synthase, F0 complex, subunit B/B', bacterial/chloroplast	GO:0015078: hydrogen ion transmembrane transporter activity (MF), GO:0015986: ATP synthesis coupled proton transport (BP), GO:0045263: proton-transporting ATP synthase complex, coupling factor F(o) (CC)
Pypy03614	Maturase K (AHRD V3.3 *-* sp|Q8WJQ9|MATK_CRAMN)	IPR024937: Domain X, IPR024942: Maturase MatK, N-terminal domain	GO:0006397: mRNA processing (BP)
Pypy03622	Subtilisin-like protease 3 (AHRD V3.3 --* sp|E4UN97|SUB3_ARTGP)	NA	NA
Pypy03625	50S ribosomal protein L32, chloroplastic (AHRD V3.3 *** tr|H6WAN7|H6WAN7_9ROSA)	NA	NA
Pypy03627	NADH dehydrogenase subunit 5 (AHRD V3.3 *-* tr|A0A0F6PZV2|A0A0F6PZV2_PRUYE)	IPR018393: NADH-plastoquinone oxidoreductase, chain 5 subgroup	GO:0008137: NADH dehydrogenase (ubiquinone) activity (MF), GO:0042773: ATP synthesis coupled electron transport (BP), GO:0055114: oxidation-reduction process (BP)
Pypy03629	Polynucleotidyl transferase, ribonuclease H-like superfamily protein (AHRD V3.3 --* AT5G26940.4)	NA	NA
Pypy03635	NAD(P)H-quinone oxidoreductase subunit 2, chloroplastic (AHRD V3.3 *-* tr|S5FW52|S5FW52_RUMAC)	IPR001750: NADH:quinone oxidoreductase/Mrp antiporter, membrane subunit	NA
Pypy03636	Ycf15 (AHRD V3.3 *-* tr|A0A0U3C759|A0A0U3C759_9ROSI)	IPR019645: Uncharacterised protein family Ycf15	NA
Pypy03649	WD repeat-containing protein 6 (AHRD V3.3 --* sp|Q99ME2|WDR6_MOUSE)	NA	NA
Pypy03656	SNF2 domain-containing protein / helicase domain-containing protein (AHRD V3.3 --* AT2G44980.2)	NA	NA
Pypy03681	translocase of the outer mitochondrial membrane 40 (AHRD V3.3 --* AT3G20000.1)	NA	NA
Pypy03684	GPI transamidase component PIG-S-related (AHRD V3.3 --* AT3G07180.3)	NA	NA
Pypy03686	DNA glycosylase superfamily protein (AHRD V3.3 --* AT3G12710.1)	NA	NA
Pypy03701	RING/U-box superfamily protein (AHRD V3.3 --* AT2G47560.1)	NA	NA
Pypy03707	tRNA1(Val) (adenine(37)-N6)-methyltransferase (AHRD V3.3 --* sp|B5XNG1|TRMN6_KLEP3)	NA	NA
Pypy03708	response regulator 20 (AHRD V3.3 --* AT3G62670.1)	NA	NA
Pypy03710	S-adenosyl-L-methionine-dependent methyltransferases superfamily protein (AHRD V3.3 --* AT4G14360.2)	NA	NA
Pypy03711	STRUBBELIG-receptor family 4 (AHRD V3.3 --* AT3G13065.1)	NA	NA
Pypy03712	alpha/beta-Hydrolases superfamily protein (AHRD V3.3 --* AT5G22460.2)	NA	NA
Pypy03717	Fatty-acid amide hydrolase 1 (AHRD V3.3 --* tr|L5K441|L5K441_PTEAL)	NA	NA
Pypy00372	Werner syndrome-like exonuclease (AHRD V3.3 --* AT4G13870.2)	NA	NA
Pypy03720	(AHRD V3.3 protein Unknown)	NA	NA
Pypy03748	Tryptophan synthase beta chain (AHRD V3.3 --* sp|Q15RZ5|TRPB_PSEA6)	NA	NA
Pypy03767	Peptidase M16 inactive domain-containing protein (AHRD V3.3 --* tr|A0A151HF63|A0A151HF63_TOXGO)	NA	NA
Pypy03768	PLAC8-like protein 1 (AHRD V3.3 --* sp|Q08EJ0|PL8L1_MOUSE)	NA	NA
Pypy03779	3-ketoacyl-CoA synthase 11 (AHRD V3.3 --* AT2G26640.1)	NA	NA
Pypy03780	Voltage-dependent anion-selective channel protein 1 (AHRD V3.3 --* sp|Q9Z2L0|VDAC1_RAT)	NA	NA
Pypy03799	Mannan-binding lectin serine protease 2 (AHRD V3.3 --* sp|O00187|MASP2_HUMAN)	NA	NA
Pypy03802	Endoplasmic reticulum vesicle transporter protein (AHRD V3.3 --* AT1G22200.2)	NA	NA
Pypy03810	Chitin synthase 2 (AHRD V3.3 --* sp|P30593|CHS2_RHIAT)	NA	NA
Pypy03821	TrkA C-terminal domain protein (AHRD V3.3 --* tr|R7DTS9|R7DTS9_9BACE)	NA	NA
Pypy03840	Armadillo/beta-catenin-like repeat ; C2 calcium/lipid-binding domain (CaLB) protein (AHRD V3.3 --* AT1G77460.2)	NA	NA
Pypy03854	Major facilitator superfamily protein (AHRD V3.3 --* AT1G79710.1)	NA	NA
Pypy03869	Peptide methionine sulfoxide reductase MsrA 2 (AHRD V3.3 --* sp|Q92LI5|MSRA2_RHIME)	NA	NA
Pypy03872	aspartate kinase 1 (AHRD V3.3 --* AT5G13280.1)	NA	NA
Pypy03890	atypical CYS HIS rich thioredoxin 3 (AHRD V3.3 --* AT2G33270.1)	NA	NA
Pypy03916	RAB6A-GEF complex partner protein 2 (AHRD V3.3 --* sp|Q8BHT7|RGP1_MOUSE)	NA	NA
Pypy00394	CONSTANS-like 9 (AHRD V3.3 --* AT3G07650.4)	NA	NA
Pypy03962	cytochrome P450, family 705, subfamily A, polypeptide 3 (AHRD V3.3 --* AT4G15360.1)	NA	NA
Pypy03975	HXXXD-type acyl-transferase family protein (AHRD V3.3 --* AT5G39090.1)	NA	NA
Pypy03979	Protein RecA (AHRD V3.3 --* sp|B5ZRG2|RECA_RHILW)	NA	NA
Pypy03995	Tetraacyldisaccharide 4'-kinase (AHRD V3.3 --* sp|A9KXE0|LPXK_SHEB9)	NA	NA
Pypy03999	Urocanate hydratase (AHRD V3.3 --* sp|B1J2Q5|HUTU_PSEPW)	NA	NA
Pypy00400	MFS alpha-glucoside transporter, putative (AHRD V3.3 --* tr|B0YB88|B0YB88_ASPFC)	NA	NA
Pypy00404	Protoheme IX farnesyltransferase (AHRD V3.3 --* tr|J8RB26|J8RB26_BACCE)	NA	NA
Pypy04041	alpha/beta-Hydrolases superfamily protein (AHRD V3.3 --* AT2G05260.1)	NA	NA
Pypy04068	FMN reductase (NADH) RutF (AHRD V3.3 --* sp|A9CHR3|RUTF_AGRFC)	NA	NA
Pypy04099	ACT domain repeat 3 (AHRD V3.3 --* AT1G76990.5)	NA	NA
Pypy04104	SCP1-like small phosphatase 4b (AHRD V3.3 --* AT4G18140.3)	NA	NA
Pypy04106	nodulin MtN21 /EamA-like transporter family protein (AHRD V3.3 --* AT1G11450.2)	NA	NA
Pypy04109	Phosphoenolpyruvate-protein phosphotransferase (AHRD V3.3 --* sp|P0A249|PT1_SALTY)	NA	NA
Pypy04127	LPS-assembly protein LptD (AHRD V3.3 --* sp|Q5WZN1|LPTD_LEGPL)	NA	NA
Pypy04131	Response regulator of zinc sigma-54-dependent two-component system (AHRD V3.3 --* tr|A0A0K1QFT8|A0A0K1QFT8_9DELT)	NA	NA
Pypy04139	NADH-quinone oxidoreductase subunit C (AHRD V3.3 --* sp|Q74GA6|NUOC_GEOSL)	NA	NA
Pypy04161	Queuine tRNA-ribosyltransferase (AHRD V3.3 --* sp|B8CXG0|TGT_HALOH)	NA	NA
Pypy04233	Disease resistance protein (TIR-NBS-LRR class) family (AHRD V3.3 --* AT3G44400.2)	NA	NA
Pypy04235	FUNCTIONS IN: molecular_function unknown; INVOLVED IN: biological_process unknown; LOCATED IN: plasma membrane; EXPRESSED IN: 23 plant structures; EXPRESSED DURING: 13 growth stages; BEST Arabidopsis thaliana protein match is: hydroxyproline-rich glycoprotein family protein . (AHRD V3.3 --* AT5G41100.2)	NA	NA
Pypy04242	interferon-related developmental regulator family protein / IFRD protein family (AHRD V3.3 --* AT1G27760.1)	NA	NA
Pypy00426	lipases;hydrolases, acting on ester bonds (AHRD V3.3 --* AT1G58520.1)	NA	NA
Pypy04277	Dolichyl pyrophosphate Glc1Man9GlcNAc2 alpha-1,3-glucosyltransferase (AHRD V3.3 --* tr|A0A0D1X584|A0A0D1X584_9EURO)	NA	NA
Pypy04278	3-deoxy-d-arabino-heptulosonate 7-phosphate synthase (AHRD V3.3 --* AT4G33510.2)	NA	NA
Pypy04287	Major facilitator superfamily protein (AHRD V3.3 --* tr|A0A078B500|A0A078B500_STYLE)	NA	NA
Pypy04307	Ypt/Rab-GAP domain of gyp1p superfamily protein (AHRD V3.3 --* AT2G43490.5)	NA	NA
Pypy04323	Aldolase-type TIM barrel family protein (AHRD V3.3 --* AT3G49640.1)	NA	NA
Pypy04338	Transducin/WD40 repeat-like superfamily protein (AHRD V3.3 --* AT3G06880.2)	NA	NA
Pypy04343	Leucine-rich repeat protein kinase family protein (AHRD V3.3 --* AT1G51890.2)	NA	NA
Pypy04345	P-loop containing nucleoside triphosphate hydrolases superfamily protein (AHRD V3.3 --* AT1G08600.2)	NA	NA
Pypy04358	RING/U-box superfamily protein (AHRD V3.3 --* AT4G32600.1)	NA	NA
Pypy04375	Dihydrolipoamide acetyltransferase component of pyruvate dehydrogenase (AHRD V3.3 --* tr|A0A0L1HU99|A0A0L1HU99_9PLEO)	NA	NA
Pypy04397	L-threonine-O-3-phosphate decarboxylase (AHRD V3.3 --* tr|A0A0A0IHZ0|A0A0A0IHZ0_CLOBO)	NA	NA
Pypy04398	Photosystem II CP43 reaction center protein (AHRD V3.3 --* sp|P49472|PSBC_ODOSI)	NA	NA
Pypy04426	x-ray induced transcript 1 (AHRD V3.3 --* AT5G48720.2)	NA	NA
Pypy04439	Zinc finger C-x8-C-x5-C-x3-H type family protein (AHRD V3.3 --* AT3G48440.1)	NA	NA
Pypy04448	Polynucleotidyl transferase, ribonuclease H fold protein with HRDC domain (AHRD V3.3 --* AT2G32415.2)	NA	NA
Pypy04456	Tripeptidyl-peptidase 2 (AHRD V3.3 --* sp|P29144|TPP2_HUMAN)	NA	NA
Pypy04461	DNA-directed RNA polymerase subunit beta' (AHRD V3.3 --* sp|A2T323|RPOC1_ANGEV)	NA	NA
Pypy04465	ARF GAP-like zinc finger-containing protein ZIGA4 (AHRD V3.3 --* AT1G08680.4)	NA	NA
Pypy04473	Hemoglobin subunit beta-2 (AHRD V3.3 --* sp|P84604|HBB2_ARCGL)	NA	NA
Pypy04479	phospholipase D delta (AHRD V3.3 --* AT4G35790.3)	NA	NA
Pypy04484	Basic leucine zipper and W2 domain-containing protein 1 (AHRD V3.3 --* sp|Q6P2Z0|BZW1_XENTR)	NA	NA
Pypy04494	helicases;ATP-dependent helicases;nucleic acid binding;ATP binding;DNA-directed DNA polymerases;DNA binding (AHRD V3.3 --* AT4G32700.2)	NA	NA
Pypy04498	(AHRD V3.3 protein Unknown)	NA	NA
Pypy00451	Aldolase-type TIM barrel family protein (AHRD V3.3 --* AT1G79500.4)	NA	NA
Pypy04516	ARM repeat superfamily protein (AHRD V3.3 --* AT3G54790.1)	NA	NA
Pypy04544	Tetraacyldisaccharide 4'-kinase (AHRD V3.3 --* sp|A1AXA3|LPXK_RUTMC)	NA	NA
Pypy04557	Beta-galactosidase (AHRD V3.3 --* tr|V6JVC1|V6JVC1_STRRC)	NA	NA
Pypy00457	Peptide/nickel transport system permease protein/oligopeptide transport system permease protein (AHRD V3.3 --* tr|A0A1C5DKN5|A0A1C5DKN5_9ACTN)	NA	NA
Pypy04587	Fibroblast growth factor receptor 4 (AHRD V3.3 --* sp|Q03142|FGFR4_MOUSE)	NA	NA
Pypy04591	lysophosphatidyl acyltransferase 2 (AHRD V3.3 --* AT3G57650.1)	NA	NA
Pypy00460	Guanine nucleotide-binding protein alpha-2 subunit (AHRD V3.3 --* sp|P16051|GPA2_DICDI)	NA	NA
Pypy04603	Chromosomal replication initiator protein DnaA (AHRD V3.3 --* sp|Q3IY61|DNAA_RHOS4)	NA	NA
Pypy04626	Phosphoglucosamine mutase (AHRD V3.3 --* sp|A5EUT6|GLMM_DICNV)	NA	NA
Pypy04649	Mediator complex, subunit Med10 (AHRD V3.3 --* AT5G41910.1)	NA	NA
Pypy04654	Enhancer of polycomb-like protein 1 (AHRD V3.3 --* sp|Q6BNX0|EPL1_DEBHA)	NA	NA
Pypy04679	Ribosomal L18p/L5e family protein (AHRD V3.3 --* AT1G08845.2)	NA	NA
Pypy04680	Fibrinogen- and Ig-binding protein (AHRD V3.3 --* sp|P30141|MRP4_STRPY)	NA	NA
Pypy04681	F-box only protein 30 (AHRD V3.3 --* sp|Q5XI67|FBX30_RAT)	NA	NA
Pypy04684	50S ribosomal protein L3 (AHRD V3.3 --* sp|P10134|RL3_MYCCT)	NA	NA
Pypy04697	Pre-mRNA-processing factor 40 homolog A (AHRD V3.3 --* sp|Q9R1C7|PR40A_MOUSE)	NA	NA
Pypy04717	Serine/threonine-protein phosphatase 6 regulatory ankyrin repeat subunit A (AHRD V3.3 --* sp|Q505D1|ANR28_MOUSE)	NA	NA
Pypy00472	Calmodulin-binding protein (AHRD V3.3 --* AT2G24300.1)	NA	NA
Pypy04732	Tyrosine transaminase family protein (AHRD V3.3 --* AT4G28420.2)	NA	NA
Pypy04738	Isoleucine--tRNA ligase (AHRD V3.3 --* sp|A4XKR2|SYI_CALS8)	NA	NA
Pypy04805	Ribosome maturation factor RimM (AHRD V3.3 --* sp|Q3KHJ3|RIMM_PSEPF)	NA	NA
Pypy04811	Pesticidal crystal protein (AHRD V3.3 --* tr|C4PFI0|C4PFI0_BACTU)	NA	NA
Pypy04813	TATA binding protein 1 (AHRD V3.3 --* AT3G13445.2)	NA	NA
Pypy00483	UDP-N-acetylenolpyruvoylglucosamine reductase (AHRD V3.3 --* sp|A0PVY7|MURB_MYCUA)	NA	NA
Pypy04845	Glycine dehydrogenase (decarboxylating) (AHRD V3.3 --* sp|A1JPN3|GCSP_YERE8)	NA	NA
Pypy04850	Hydroxyethylthiazole kinase (AHRD V3.3 --* sp|Q1R9W8|THIM_ECOUT)	NA	NA
Pypy04859	Replicase polyprotein 1a (AHRD V3.3 --* sp|P0C6U7|R1A_CVHOC)	NA	NA
Pypy04874	Tetratricopeptide repeat (TPR)-like superfamily protein (AHRD V3.3 --* AT5G13230.1)	NA	NA
Pypy04878	FUNCTIONS IN: molecular_function unknown; INVOLVED IN: biological_process unknown; LOCATED IN: cellular_component unknown; EXPRESSED IN: 20 plant structures; EXPRESSED DURING: 10 growth stages; (AHRD V3.3 --* AT1G60995.1)	NA	NA
Pypy04880	Myb-like protein O (AHRD V3.3 --* sp|Q54FL0|MYBO_DICDI)	NA	NA
Pypy04896	H-2 class I histocompatibility antigen, K-K alpha chain (AHRD V3.3 --* sp|P04223|HA1K_MOUSE)	NA	NA
Pypy00490	Mitochondrial distribution and morphology protein 12 (AHRD V3.3 --* sp|Q2HDE7|MDM12_CHAGB)	NA	NA
Pypy00491	Transmembrane and ubiquitin-like domain-containing protein 1 (AHRD V3.3 --* sp|Q6P135|TMUB1_DANRE)	NA	NA
Pypy04923	cytochrome P450, family 704, subfamily B, polypeptide 1 (AHRD V3.3 --* AT1G69500.1)	NA	NA
Pypy04930	Alpha-(1,3)-fucosyltransferase C (AHRD V3.3 --* sp|P83088|FUCTC_DROME)	NA	NA
Pypy04941	Potassium channel subfamily T member 1 (AHRD V3.3 --* sp|Q6ZPR4|KCNT1_MOUSE)	NA	NA
Pypy04977	sequence-specific DNA binding;sequence-specific DNA binding transcription factors (AHRD V3.3 --* AT4G03090.2)	NA	NA
Pypy05006	Mitogen-activated protein kinase HOG1 (AHRD V3.3 --* sp|O93982|HOG1_ZYGRC)	NA	NA
Pypy05007	Persulfide dioxygenase ETHE1, mitochondrial (AHRD V3.3 --* sp|Q3T094|ETHE1_BOVIN)	NA	NA
Pypy05028	Emsy N Terminus (ENT)/ plant Tudor-like domains-containing protein (AHRD V3.3 --* AT3G12140.3)	NA	NA
Pypy05047	DNA-binding response regulator (AHRD V3.3 --* tr|A0A1J7CM60|A0A1J7CM60_FLAJO)	NA	NA
Pypy05048	Leucine-rich repeat protein kinase family protein (AHRD V3.3 --* AT1G51890.2)	NA	NA
Pypy05054	P-loop containing nucleoside triphosphate hydrolases superfamily protein (AHRD V3.3 --* AT5G62760.1)	NA	NA
Pypy05057	ARM repeat superfamily protein (AHRD V3.3 --* AT5G15680.1)	NA	NA
Pypy05082	BEST Arabidopsis thaliana protein match is: exocyst complex component 84B . (AHRD V3.3 --* AT1G10180.1)	NA	NA
Pypy00511	Pyrophosphate--fructose 6-phosphate 1-phosphotransferase subunit alpha (AHRD V3.3 --* sp|P21342|PFPA_SOLTU)	NA	NA
Pypy05135	paralog of ARC6 (AHRD V3.3 --* AT3G19180.2)	NA	NA
Pypy05142	2-oxoglutarate (2OG) and Fe(II)-dependent oxygenase superfamily protein (AHRD V3.3 --* AT4G03050.2)	NA	NA
Pypy05158	strictosidine synthase 2 (AHRD V3.3 --* AT1G74020.1)	NA	NA
Pypy00516	Glycerol-3-phosphate acyltransferase 1 (AHRD V3.3 --* sp|Q9RSV1|PLSY1_DEIRA)	NA	NA
Pypy05185	Cysteine synthase (AHRD V3.3 --* sp|Q8KA48|CYSK_BUCAP)	NA	NA
Pypy05238	N-terminal nucleophile aminohydrolases (Ntn hydrolases) superfamily protein (AHRD V3.3 --* AT4G00590.2)	NA	NA
Pypy05247	FAR1-related sequence 2 (AHRD V3.3 --* AT2G32250.4)	NA	NA
Pypy05262	NAD(P)H-quinone oxidoreductase subunit 5, chloroplastic (AHRD V3.3 --* sp|B0Z5H4|NU5C_OENPA)	NA	NA
Pypy05268	Superoxide dismutase [Mn] 1, mitochondrial (AHRD V3.3 --* sp|P31161|SODM1_CAEEL)	NA	NA
Pypy05292	Dynein regulatory complex subunit 7 (AHRD V3.3 --* sp|G2HE57|DRC7_PANTR)	NA	NA
Pypy05294	Histidinol dehydrogenase (AHRD V3.3 --* sp|Q8TL41|HISX_METAC)	NA	NA
Pypy05298	Polyamine aminopropyltransferase (AHRD V3.3 --* tr|Q74A88|Q74A88_GEOSL)	NA	NA
Pypy05309	Photosystem II reaction center protein M (AHRD V3.3 *** tr|E9KJ84|E9KJ84_9ORYZ)	IPR007826: Photosystem II PsbM	GO:0009523: photosystem II (CC), GO:0015979: photosynthesis (BP), GO:0016021: integral component of membrane (CC), GO:0019684: photosynthesis, light reaction (BP)
Pypy05311	Ycf1 (AHRD V3.3 *-* tr|A0A0F6PZQ5|A0A0F6PZQ5_9ROSA)	IPR008896: Protein TIC214	GO:0016021: integral component of membrane (CC)
Pypy05330	GLU-ADT subunit B (AHRD V3.3 --* AT1G48520.1)	NA	NA
Pypy05344	Phospho-2-dehydro-3-deoxyheptonate aldolase, Phe-sensitive (AHRD V3.3 --* sp|P0AB91|AROG_ECOLI)	NA	NA
Pypy05354	LOCATED IN: endomembrane system; (AHRD V3.3 --* AT3G19780.2)	NA	NA
Pypy05356	(AHRD V3.3 protein Unknown)	NA	NA
Pypy05368	(AHRD V3.3 protein Unknown)	NA	NA
Pypy05382	EmrB/QacA family drug resistance transporter (AHRD V3.3 --* tr|J1IAV5|J1IAV5_9PSED)	NA	NA
Pypy05384	60S ribosomal protein L9-like protein (AHRD V3.3 -** tr|A0A061IBK5|A0A061IBK5_CRIGR)	NA	NA
Pypy05386	Regulator of chromosome condensation (RCC1) family with FYVE zinc finger domain (AHRD V3.3 --* AT5G19420.2)	NA	NA
Pypy05393	PDI-like 1-1 (AHRD V3.3 --* AT1G21750.2)	NA	NA
Pypy05397	Tyrosine-protein kinase receptor (AHRD V3.3 --* tr|A0A158NPI1|A0A158NPI1_ATTCE)	NA	NA
Pypy05403	Arginine deiminase (AHRD V3.3 --* sp|Q0SM08|ARCA_BORAP)	NA	NA
Pypy05420	NADH-ubiquinone oxidoreductase chain 1 (AHRD V3.3 *-* sp|P31839|NU1M_OENBE)	NA	NA
Pypy05424	Angiotensin-converting enzyme-related protein (AHRD V3.3 --* sp|Q9VLJ6|ACER_DROME)	NA	NA
Pypy05428	uv-b-insensitive 4 (AHRD V3.3 --* AT2G42260.1)	NA	NA
Pypy05431	Trypsin family protein with PDZ domain (AHRD V3.3 --* AT5G39830.2)	NA	NA
Pypy05440	Chalcone and stilbene synthase family protein (AHRD V3.3 --* AT1G02050.1)	NA	NA
Pypy05443	(AHRD V3.3 protein Unknown)	NA	NA
Pypy05468	Superoxide dismutase [Mn] 3.2, mitochondrial (AHRD V3.3 --* sp|P41978|SODM2_MAIZE)	NA	NA
Pypy05475	Cysteine-rich TM module stress tolerance protein (AHRD V3.3 *** tr|G7KF68|G7KF68_MEDTR)	IPR028144: Cysteine-rich transmembrane CYSTM domain	NA
Pypy05479	Chloroplast envelope membrane protein (AHRD V3.3 --* sp|A4QM32|CEMA_PINKO)	NA	NA
Pypy05480	N utilization substance protein B homolog (AHRD V3.3 --* tr|A0A0C4WTA8|A0A0C4WTA8_9GAMM)	NA	NA
Pypy05503	Two-component system NtrC family response regulator GlrR (AHRD V3.3 --* tr|S1CGN6|S1CGN6_9ESCH)	NA	NA
Pypy05506	Cytochrome C oxidase subunit II-like, transmembrane domain (AHRD V3.3 --* ATMG01280.1)	NA	NA
Pypy05508	cAMP-regulated D2 protein (AHRD V3.3 --* sp|P18142|D2_DICDI)	NA	NA
Pypy00551	Alkaline phosphatase synthesis sensor protein phoR (AHRD V3.3 --* tr|A0A1C6FUS9|A0A1C6FUS9_9FIRM)	NA	NA
Pypy00552	Valine--tRNA ligase (AHRD V3.3 --* tr|B0SKG8|B0SKG8_LEPBP)	NA	NA
Pypy05526	Cytochrome b6 (AHRD V3.3 *** sp|P56773|CYB6_ARATH)	IPR005797: Cytochrome b/b6, N-terminal, IPR016174: Di-haem cytochrome, transmembrane, IPR023530: Cytochrome b6, PetB, IPR027387: Cytochrome b/b6-like domain	GO:0005506: iron ion binding (MF), GO:0009055: electron carrier activity (MF), GO:0016020: membrane (CC), GO:0016021: integral component of membrane (CC), GO:0016491: oxidoreductase activity (MF), GO:0020037: heme binding (MF), GO:0022900: electron transport chain (BP), GO:0022904: respiratory electron transport chain (BP), GO:0045158: electron transporter, transferring electrons within cytochrom…
Pypy05534	Cell division activator CedA (AHRD V3.3 -** sp|Q8Z6H2|CEDA_SALTI)	NA	NA
Pypy05550	Sensor histidine kinase GraS (AHRD V3.3 --* sp|Q8NXR5|GRAS_STAAW)	NA	NA
Pypy05553	pfkB-like carbohydrate kinase family protein (AHRD V3.3 --* AT1G66430.1)	NA	NA
Pypy05567	Haloacid dehalogenase-like hydrolase (HAD) superfamily protein (AHRD V3.3 --* AT3G10970.3)	NA	NA
Pypy05579	2-isopropylmalate synthase 2 (AHRD V3.3 --* AT5G23020.1)	NA	NA
Pypy05589	LysR family transcriptional regulator, glycine cleavage system transcriptional activator (AHRD V3.3 --* tr|A0A1H5Y9X5|A0A1H5Y9X5_9GAMM)	NA	NA
Pypy00559	Disease resistance-responsive (dirigent-like protein) family protein (AHRD V3.3 --* AT1G07730.2)	NA	NA
Pypy05591	1-acyl-sn-glycerol-3-phosphate acyltransferase (AHRD V3.3 --* tr|A0A037UJY7|A0A037UJY7_SPIME)	NA	NA
Pypy05594	Protein kinase superfamily protein (AHRD V3.3 --* AT5G47070.1)	NA	NA
Pypy05609	NAD(P)H-quinone oxidoreductase subunit 4L, chloroplastic (AHRD V3.3 *** sp|Q09MC4|NU4LC_CITSI)	IPR001133: NADH-ubiquinone oxidoreductase chain 4L/K	GO:0016651: oxidoreductase activity, acting on NAD(P)H (MF), GO:0042773: ATP synthesis coupled electron transport (BP), GO:0055114: oxidation-reduction process (BP)
Pypy05611	Calcium-dependent lipid-binding (CaLB domain) plant phosphoribosyltransferase family protein (AHRD V3.3 --* AT5G12970.1)	NA	NA
Pypy05613	BURP domain-containing protein 17 (AHRD V3.3 --* tr|A0A097BU29|A0A097BU29_CITLA)	NA	NA
Pypy05628	GDP-Man:Man(3)GlcNAc(2)-PP-Dol alpha-1,2-mannosyltransferase (AHRD V3.3 --* sp|P53954|ALG11_YEAST)	NA	NA
Pypy05635	Nuclear ribonuclease Z (AHRD V3.3 --* sp|P60193|RNZN_WHEAT)	NA	NA
Pypy05637	Histone-lysine N-methyltransferase, H3 lysine-4 specific (AHRD V3.3 --* sp|P0CO26|SET1_CRYNJ)	NA	NA
Pypy05683	Transducin family protein / WD-40 repeat family protein (AHRD V3.3 --* AT2G16780.1)	NA	NA
Pypy05693	Genome polyprotein (AHRD V3.3 --* tr|G5DC70|G5DC70_9ENTO)	NA	NA
Pypy05699	Adenine nucleotide alpha hydrolases-like superfamily protein (AHRD V3.3 --* AT3G11930.1)	NA	NA
Pypy05707	Protein of unknown function (DUF295) (AHRD V3.3 --* AT1G68960.1)	NA	NA
Pypy05716	Trehalose 6-phosphate phosphatase (AHRD V3.3 --* tr|M4EN86|M4EN86_BRARP)	NA	NA
Pypy05721	Protein of unknown function (DUF1162) (AHRD V3.3 --* AT3G50380.1)	NA	NA
Pypy05727	Protein of unknown function (DUF1635) (AHRD V3.3 --* AT2G28690.1)	NA	NA
Pypy00574	S-adenosyl-L-methionine-dependent methyltransferases superfamily protein (AHRD V3.3 --* AT3G17365.2)	NA	NA
Pypy05740	DNA ligase (AHRD V3.3 --* sp|Q980T8|DNLI_SULSO)	NA	NA
Pypy05746	Major facilitator superfamily protein (AHRD V3.3 --* AT3G45710.1)	NA	NA
Pypy05747	Serine/threonine-protein kinase ULK2 (AHRD V3.3 --* sp|Q8IYT8|ULK2_HUMAN)	NA	NA
Pypy05757	Photosystem I reaction center subunit II-2, chloroplastic (AHRD V3.3 --* tr|A0A1D1Z5P5|A0A1D1Z5P5_9ARAE)	NA	NA
Pypy05758	FUNCTIONS IN: molecular_function unknown; INVOLVED IN: transport; LOCATED IN: nuclear pore; EXPRESSED IN: 23 plant structures; EXPRESSED DURING: 13 growth stages; (AHRD V3.3 --* AT3G14120.2)	NA	NA
Pypy05763	C2 calcium/lipid-binding plant phosphoribosyltransferase family protein (AHRD V3.3 --* AT5G06850.1)	NA	NA
Pypy05765	(AHRD V3.3 protein Unknown)	NA	NA
Pypy05774	Coatamer subunit protein (AHRD V3.3 --* tr|A0A162I3K1|A0A162I3K1_9HYPO)	NA	NA
Pypy05784	Tyrosine--tRNA ligase (AHRD V3.3 --* tr|A0A1F6F3H0|A0A1F6F3H0_9BACT)	NA	NA
Pypy05800	30S ribosomal protein S14, chloroplastic (AHRD V3.3 --* sp|A6H5H0|RR14_CYCTA)	NA	NA
Pypy05805	ABC-type multidrug transport system, ATPase component (AHRD V3.3 --* tr|H0K8S4|H0K8S4_9PSEU)	NA	NA
Pypy05816	lysine-ketoglutarate reductase/saccharopine dehydrogenase bifunctional enzyme (AHRD V3.3 --* AT4G33150.3)	NA	NA
Pypy05822	phosphate transporter 4;3 (AHRD V3.3 --* AT3G46980.3)	NA	NA
Pypy05829	mechanosensitive channel of small conductance-like 10 (AHRD V3.3 --* AT5G12080.3)	NA	NA
Pypy00585	Matrixin domain containing protein (AHRD V3.3 --* tr|A0A081RKY3|A0A081RKY3_9ARCH)	NA	NA
Pypy05851	Disease resistance protein (TIR-NBS-LRR class) family (AHRD V3.3 --* AT4G16960.1)	NA	NA
Pypy05859	stomatal cytokinesis defective / SCD1 protein (SCD1) (AHRD V3.3 --* AT1G49040.3)	NA	NA
Pypy05863	S-adenosylmethionine:tRNA ribosyltransferase-isomerase (AHRD V3.3 --* sp|B9KT07|QUEA_RHOSK)	NA	NA
Pypy05890	SWI-SNF-related chromatin binding protein (AHRD V3.3 --* AT1G20690.1)	NA	NA
Pypy05925	basic helix-loop-helix (bHLH) DNA-binding superfamily protein (AHRD V3.3 --* AT5G43175.1)	NA	NA
Pypy05942	Methylthioribose-1-phosphate isomerase (AHRD V3.3 --* sp|C6DCZ1|MTNA_PECCP)	NA	NA
Pypy05944	3-isopropylmalate dehydratase large subunit (AHRD V3.3 --* sp|B9DMJ8|LEUC_STACT)	NA	NA
Pypy05971	Pentatricopeptide repeat (PPR-like) superfamily protein (AHRD V3.3 --* AT4G08210.1)	NA	NA
Pypy05977	laccase 14 (AHRD V3.3 --* AT5G09360.1)	NA	NA
Pypy05979	calpain-type cysteine protease family (AHRD V3.3 --* AT1G55350.5)	NA	NA
Pypy00599	Sodium/myo-inositol cotransporter 2 (AHRD V3.3 --* sp|Q9Z1F2|SC5AB_RAT)	NA	NA
Pypy06019	Double-stranded RNA-specific adenosine deaminase (AHRD V3.3 --* sp|P55265|DSRAD_HUMAN)	NA	NA
Pypy00603	Transcriptional regulator, AsnC family (AHRD V3.3 --* tr|M7N0Q6|M7N0Q6_9FLAO)	NA	NA
Pypy06045	Malto-oligosyltrehalose trehalohydrolase (AHRD V3.3 --* tr|A0A156H4A5|A0A156H4A5_ENTCL)	NA	NA
Pypy06062	eIF-2-alpha kinase activator GCN1 (AHRD V3.3 --* sp|E9PVA8|GCN1_MOUSE)	NA	NA
Pypy00607	HPr kinase/phosphorylase (AHRD V3.3 --* tr|A0A134AJW7|A0A134AJW7_9FIRM)	NA	NA
Pypy06122	DNA replication ATP-dependent helicase/nuclease DNA2 (AHRD V3.3 --* sp|F6QXW0|DNA2_XENTR)	NA	NA
Pypy06123	Major Facilitator Superfamily with SPX (SYG1/Pho81/XPR1) domain-containing protein (AHRD V3.3 --* AT4G22990.2)	NA	NA
Pypy06128	cytochrome P450, family 81, subfamily D, polypeptide 2 (AHRD V3.3 --* AT4G37360.1)	NA	NA
Pypy00615	Protein translocase subunit SecA 1 (AHRD V3.3 --* sp|Q2KVH9|SECA1_BORA1)	NA	NA
Pypy06154	Phytoene dehydrogenase (AHRD V3.3 --* tr|A0A0E4A7L3|A0A0E4A7L3_RHOER)	NA	NA
Pypy06156	2-aminoethylphosphonate--pyruvate transaminase (AHRD V3.3 --* tr|A0A0M7B2U9|A0A0M7B2U9_9RHOB)	NA	NA
Pypy06163	RNI-like superfamily protein (AHRD V3.3 --* AT4G24390.1)	NA	NA
Pypy06186	Ubiquinol-cytochrome-c reductase complex assembly factor 3 (AHRD V3.3 -** sp|B3DFP2|UQCC3_DANRE)	NA	NA
Pypy06187	Phenylalanine--tRNA ligase alpha subunit (AHRD V3.3 --* sp|Q7TTU6|SYFA_SYNPX)	NA	NA
Pypy06196	DNA mismatch repair protein (AHRD V3.3 *** tr|Q9LZP5|Q9LZP5_ARATH)	NA	NA
Pypy06198	UPF0053 inner membrane protein YoaE (AHRD V3.3 --* sp|P0AEC0|YOAE_ECOLI)	NA	NA
Pypy06207	K+ efflux antiporter 2 (AHRD V3.3 --* AT4G00630.2)	NA	NA
Pypy06220	callose synthase 1 (AHRD V3.3 --* AT1G05570.2)	NA	NA
Pypy06254	Serine protease HTRA2, mitochondrial (AHRD V3.3 --* sp|Q297U2|HTRA2_DROPS)	NA	NA
Pypy06258	Dipeptidyl peptidase 3 (Fragments) (AHRD V3.3 -** sp|P83681|DPP3_BLACR)	NA	NA
Pypy06307	yeast YAK1-related gene 1 (AHRD V3.3 --* AT5G35980.2)	NA	NA
Pypy06323	Lateral root primordium (LRP) protein-related (AHRD V3.3 --* AT5G12330.1)	NA	NA
Pypy06325	Regulator of chromosome condensation (RCC1) family with FYVE zinc finger domain (AHRD V3.3 --* AT5G12350.1)	NA	NA
Pypy06337	tonoplast monosaccharide transporter2 (AHRD V3.3 --* AT4G35300.4)	NA	NA
Pypy06345	Heat shock protein DnaJ, N-terminal with domain of unknown function (DUF1977) (AHRD V3.3 --* AT3G57340.2)	NA	NA
Pypy06348	Chlorophyll a-b binding protein, chloroplastic (AHRD V3.3 --* tr|A0A1D6S2H4|A0A1D6S2H4_WHEAT)	NA	NA
Pypy06363	Adenylosuccinate synthetase (AHRD V3.3 --* sp|Q0BXJ3|PURA_HYPNA)	NA	NA
Pypy06422	MSCS-like 2 (AHRD V3.3 --* AT5G10490.3)	NA	NA
Pypy06440	cytochrome P450, family 706, subfamily A, polypeptide 2 (AHRD V3.3 --* AT4G22710.1)	NA	NA
Pypy00645	NDP-sugar epimerase, includes UDP-GlcNAc-inverting 4,6-dehydratase FlaA1 and capsular polysaccharide biosynthesis protein EpsC (AHRD V3.3 --* tr|A0A1H5XZU6|A0A1H5XZU6_9FLAO)	NA	NA
Pypy00646	H(+)-ATPase 5 (AHRD V3.3 --* AT2G24520.1)	NA	NA
Pypy06477	yeast YAK1-related gene 1 (AHRD V3.3 --* AT5G35980.2)	NA	NA
Pypy06482	U2 snRNP auxilliary factor, large subunit, splicing factor (AHRD V3.3 --* AT4G36690.4)	NA	NA
Pypy06487	Retinoic acid receptor RXR-gamma (AHRD V3.3 --* sp|Q5BJR8|RXRG_RAT)	NA	NA
Pypy06491	Unknown	NA	NA
Pypy06497	calpain-type cysteine protease family (AHRD V3.3 --* AT1G55350.5)	NA	NA
Pypy06513	Protein of unknown function (DUF567) (AHRD V3.3 --* AT1G63410.1)	NA	NA
Pypy00653	zinc knuckle (CCHC-type) family protein (AHRD V3.3 --* AT5G49930.1)	NA	NA
Pypy06536	Mediator of RNA polymerase II transcription subunit 30 (AHRD V3.3 --* sp|Q9FMV4|MED30_ARATH)	NA	NA
Pypy00657	Oxysterol-binding protein-related protein 1B (AHRD V3.3 --* sp|Q8S8P9|ORP1B_ARATH)	NA	NA
Pypy06572	Phospholipase A2 family protein (AHRD V3.3 --* AT4G29070.2)	NA	NA
Pypy06581	Cofilin/tropomyosin-type actin-binding protein family (AHRD V3.3 --* AT3G45990.1)	NA	NA
Pypy06587	Protein of unknown function (DUF3537) (AHRD V3.3 --* AT1G50630.2)	NA	NA
Pypy06597	Transducin/WD40 repeat-like superfamily protein (AHRD V3.3 --* AT5G23430.2)	NA	NA
Pypy06609	alpha 1,4-glycosyltransferase family protein (AHRD V3.3 --* AT3G09020.1)	NA	NA
Pypy06614	Calcium-dependent lipid-binding (CaLB domain) family protein (AHRD V3.3 --* AT3G61050.2)	NA	NA
Pypy06616	Endonuclease/exonuclease/phosphatase family protein (AHRD V3.3 --* AT1G05630.2)	NA	NA
Pypy06618	Calcium-binding protein (AHRD V3.3 -** tr|A0A072Z1W6|A0A072Z1W6_CLONO)	NA	NA
Pypy06622	Phosphoesterase (AHRD V3.3 --* tr|R8AP28|R8AP28_PLESH)	NA	NA
Pypy06629	ATP synthase subunit delta (AHRD V3.3 --* sp|Q3K1J8|ATPD_STRA1)	NA	NA
Pypy06630	DNAJ heat shock N-terminal domain-containing protein (AHRD V3.3 --* AT3G06340.3)	NA	NA
Pypy06635	x-ray induced transcript 1 (AHRD V3.3 --* AT5G48720.2)	NA	NA
Pypy06660	LOCATED IN: endoplasmic reticulum, plasma membrane; EXPRESSED IN: 23 plant structures; EXPRESSED DURING: 14 growth stages; (AHRD V3.3 --* AT4G29520.1)	NA	NA
Pypy06667	RNA-binding (RRM/RBD/RNP motifs) family protein (AHRD V3.3 --* AT1G14340.1)	NA	NA
Pypy00669	Evolved beta-galactosidase subunit alpha (AHRD V3.3 --* sp|P06864|BGA2_ECOLI)	NA	NA
Pypy06705	F-box and associated interaction domains-containing protein (AHRD V3.3 --* AT3G24580.1)	NA	NA
Pypy06711	Peptide-N4-(N-acetyl-beta-glucosaminyl)asparagine amidase A protein (AHRD V3.3 --* AT5G05480.1)	NA	NA
Pypy00673	Ribose-5-phosphate isomerase A (AHRD V3.3 --* sp|Q83FB4|RPIA_COXBU)	NA	NA
Pypy00677	Galactose oxidase/kelch repeat superfamily protein (AHRD V3.3 --* AT4G19870.2)	NA	NA
Pypy06785	Alcohol dehydrogenase class-3 (AHRD V3.3 --* sp|Q0DWH1|ADHX_ORYSJ)	NA	NA
Pypy06787	Protein of unknown function (DUF607) (AHRD V3.3 --* AT5G66650.1)	NA	NA
Pypy06795	S-adenosyl-L-methionine-dependent methyltransferases superfamily protein (AHRD V3.3 --* AT5G19530.2)	NA	NA
Pypy00068	S-adenosylmethionine synthase (AHRD V3.3 --* sp|Q7VUL5|METK_BORPE)	NA	NA
Pypy06812	Tyrosine--tRNA ligase (AHRD V3.3 --* tr|A0A0R1ZYB6|A0A0R1ZYB6_9LACO)	NA	NA
Pypy06882	homeodomain GLABROUS 2 (AHRD V3.3 --* AT1G05230.4)	NA	NA
Pypy06893	NH(3)-dependent NAD(+) synthetase (AHRD V3.3 --* sp|Q3ABX6|NADE_CARHZ)	NA	NA
Pypy06899	homolog of carrot EP3-3 chitinase (AHRD V3.3 --* AT3G54420.1)	NA	NA
Pypy06903	Calcium-dependent lipid-binding (CaLB domain) family protein (AHRD V3.3 --* AT4G15755.1)	NA	NA
Pypy06904	Dual specificity phosphatase DUPD1 (AHRD V3.3 --* sp|P0C5A2|DUPD1_CALMI)	NA	NA
Pypy06925	DNA gyrase subunit B (AHRD V3.3 --* sp|P77993|GYRB_THEMA)	NA	NA
Pypy00693	pantothenate kinase 1 (AHRD V3.3 --* AT1G60440.1)	NA	NA
Pypy06938	DNA gyrase subunit B (AHRD V3.3 --* sp|P0C559|GYRB_MYCSM)	NA	NA
Pypy06961	Disease resistance-responsive (dirigent-like protein) family protein (AHRD V3.3 --* AT1G55210.2)	NA	NA
Pypy06969	oxidoreductases, acting on NADH or NADPH, quinone or similar compound as acceptor (AHRD V3.3 --* AT5G58260.2)	NA	NA
Pypy06970	Nucleotidylyl transferase superfamily protein (AHRD V3.3 --* AT3G04600.3)	NA	NA
Pypy07035	RING/U-box superfamily protein (AHRD V3.3 --* AT3G56580.3)	NA	NA
Pypy07040	Auxin efflux carrier family protein (AHRD V3.3 --* AT1G23080.1)	NA	NA
Pypy07047	Dehydratase (AHRD V3.3 --* tr|A0A117JAH3|A0A117JAH3_9MYCO)	NA	NA
Pypy07056	UDP-N-acetylglucosamine--N-acetylmuramyl-(pentapeptide) pyrophosphoryl-undecaprenol N-acetylglucosamine transferase (AHRD V3.3 --* sp|Q5HU62|MURG_CAMJR)	NA	NA
Pypy07067	SCY1-like protein 2 (AHRD V3.3 --* sp|Q6P3W7|SCYL2_HUMAN)	NA	NA
Pypy07090	Aspartate--tRNA(Asp/Asn) ligase (AHRD V3.3 --* sp|A2SPG1|SYDND_METLZ)	NA	NA
Pypy07093	indeterminate(ID)-domain 4 (AHRD V3.3 --* AT2G02080.2)	NA	NA
Pypy07138	Bifunctional protein GlmU (AHRD V3.3 --* sp|B5XK49|GLMU_STRPZ)	NA	NA
Pypy07144	ABC transporter ATP-binding protein (AHRD V3.3 --* tr|A0A1F0S059|A0A1F0S059_9CORY)	NA	NA
Pypy07150	Ribosomal L18p/L5e family protein (AHRD V3.3 --* AT1G14205.1)	NA	NA
Pypy07158	C2 calcium/lipid-binding plant phosphoribosyltransferase family protein (AHRD V3.3 --* AT5G06850.1)	NA	NA
Pypy00716	dicer-like 2 (AHRD V3.3 --* AT3G03300.2)	NA	NA
Pypy07163	ELMO/CED-12 family protein (AHRD V3.3 --* AT3G60260.4)	NA	NA
Pypy07181	CwfJ-like family protein / zinc finger (CCCH-type) family protein (AHRD V3.3 --* AT5G56900.2)	NA	NA
Pypy07182	Polynucleotidyl transferase, ribonuclease H-like superfamily protein (AHRD V3.3 --* AT1G04625.1)	NA	NA
Pypy07189	Phosphatidylethanolamine N-methyltransferase (AHRD V3.3 --* sp|A1C7T5|CHO2_ASPCL)	NA	NA
Pypy07194	copper/zinc superoxide dismutase 3 (AHRD V3.3 --* AT5G18100.2)	NA	NA
Pypy07209	Anti-sigma factor (AHRD V3.3 --* tr|A0A1A2CMB0|A0A1A2CMB0_9MYCO)	NA	NA
Pypy07224	Mitochondrial import inner membrane translocase subunit tim22 (AHRD V3.3 --* sp|P87146|TIM22_SCHPO)	NA	NA
Pypy07229	Calmodulin-binding transcription activator protein with CG-1 and Ankyrin domains (AHRD V3.3 --* AT5G64220.2)	NA	NA
Pypy07231	Protoheme IX farnesyltransferase (AHRD V3.3 --* sp|Q60CP3|CYOE_METCA)	NA	NA
Pypy00724	RING/U-box superfamily protein (AHRD V3.3 --* AT4G34370.2)	NA	NA
Pypy07248	basic helix-loop-helix (bHLH) DNA-binding superfamily protein (AHRD V3.3 --* AT5G50915.2)	IPR007836: Ribosomal protein L41	GO:0003735: structural constituent of ribosome (MF), GO:0005840: ribosome (CC), GO:0006412: translation (BP)
Pypy07253	Sulfate adenylyltransferase subunit 1 (AHRD V3.3 --* sp|Q3YYB1|CYSN_SHISS)	NA	NA
Pypy07254	Small hydrophobic protein (AHRD V3.3 --* sp|O36632|SH_HRSVB)	NA	NA
Pypy07257	Uridine 5'-monophosphate synthase (AHRD V3.3 --* sp|Q42586|UMPS_ARATH)	NA	NA
Pypy07274	Small heat shock protein IbpA (AHRD V3.3 --* sp|B1JGZ5|IBPA_YERPY)	NA	NA
Pypy07276	G-protein coupled receptor family C group 6 member A (AHRD V3.3 --* sp|Q70VB1|GPC6A_RAT)	NA	NA
Pypy00728	4-hydroxy-2-oxovalerate aldolase 2 (AHRD V3.3 --* sp|Q5YV93|HOA2_NOCFA)	NA	NA
Pypy07307	Adenylate kinase (AHRD V3.3 --* sp|P65202|KAD_STAAW)	NA	NA
Pypy07315	UDP-N-acetylglucosamine--N-acetylmuramyl-(pentapeptide) pyrophosphoryl-undecaprenol N-acetylglucosamine transferase (AHRD V3.3 --* tr|A0A0F0A3I2|A0A0F0A3I2_9FLAO)	NA	NA
Pypy07322	AmmeMemoRadiSam system radical SAM enzyme (AHRD V3.3 --* tr|A0A1G2Z1B7|A0A1G2Z1B7_9BACT)	NA	NA
Pypy07326	myb domain protein 33 (AHRD V3.3 --* AT5G06100.3)	NA	NA
Pypy07358	UvrABC system protein B (AHRD V3.3 --* tr|D6Z3S0|D6Z3S0_DESAT)	NA	NA
Pypy07359	Leucine-rich repeat transmembrane protein kinase (AHRD V3.3 --* AT3G14840.2)	NA	NA
Pypy07372	RNA-binding protein 47C' (AHRD V3.3 --* AT1G47500.1)	NA	NA
Pypy07374	Restriction of telomere capping protein 1 (AHRD V3.3 --* sp|Q08281|RTC1_YEAST)	NA	NA
Pypy07383	Gap junction beta-6 protein (AHRD V3.3 --* sp|P70689|CXB6_MOUSE)	NA	NA
Pypy07386	Hydroxylamine reductase 1 (AHRD V3.3 --* sp|Q97FI7|HCP1_CLOAB)	NA	NA
Pypy07410	D-tyrosyl-tRNA(Tyr) deacylase (AHRD V3.3 --* sp|Q6FT39|DTD_CANGA)	NA	NA
Pypy07427	Glycosidase (AHRD V3.3 --* tr|J9FYT6|J9FYT6_9ZZZZ)	NA	NA
Pypy07488	Cysteine/Histidine-rich C1 domain family protein (AHRD V3.3 --* AT1G55420.1)	NA	NA
Pypy07494	cyclin p3;2 (AHRD V3.3 --* AT3G60550.1)	NA	NA
Pypy07496	RING/U-box superfamily protein (AHRD V3.3 --* AT5G63750.1)	NA	NA
Pypy07524	Zinc metalloprotease ZmpB (AHRD V3.3 --* tr|A0A0U0KGL1|A0A0U0KGL1_STREE)	NA	NA
Pypy07527	Double Clp-N motif-containing P-loop nucleoside triphosphate hydrolases superfamily protein (AHRD V3.3 --* AT5G57710.1)	NA	NA
Pypy07529	Protein IDA-LIKE 1 (AHRD V3.3 -** sp|Q29PV4|IDL1_ARATH)	NA	NA
Pypy07539	MEI2 C-terminal RRM only like 2 (AHRD V3.3 --* AT5G07930.3)	NA	NA
Pypy07558	Galactose oxidase/kelch repeat superfamily protein (AHRD V3.3 --* AT1G67480.2)	NA	NA
Pypy07560	phosphatidic acid phosphohydrolase 2 (AHRD V3.3 --* AT5G42870.2)	NA	NA
Pypy07578	ATP-dependent DNA helicase RecG (AHRD V3.3 --* sp|Q54900|RECG_STRPN)	NA	NA
Pypy07583	N-acetyllactosaminide beta-1,3-N-acetylglucosaminyltransferase 4 (AHRD V3.3 --* sp|Q9C0J1|B3GN4_HUMAN)	NA	NA
Pypy07586	Membrane protein insertase YidC (AHRD V3.3 --* sp|B8DP11|YIDC_DESVM)	NA	NA
Pypy07602	Calcium-binding EF hand family protein (AHRD V3.3 --* AT1G03960.2)	NA	NA
Pypy07633	2,5-diamino-6-ribosylamino-4(3H)-pyrimidinone 5'-phosphate reductase (AHRD V3.3 --* sp|Q6CJ61|RIB7_KLULA)	NA	NA
Pypy07674	Phosphatidylinositol N-acetyglucosaminlytransferase subunit P-related (AHRD V3.3 --* AT2G45900.1)	NA	NA
Pypy07683	NAC (No Apical Meristem) domain transcriptional regulator superfamily protein (AHRD V3.3 --* AT5G18037.1)	NA	NA
Pypy07685	histone acetyltransferase of the CBP family 1 (AHRD V3.3 --* AT1G79000.1)	NA	NA
Pypy07686	transcription activators (AHRD V3.3 --* AT5G18410.3)	NA	NA
Pypy07688	(AHRD V3.3 protein Unknown)	NA	NA
Pypy00769	Urease accessory protein UreG (AHRD V3.3 --* sp|A4T7D7|UREG_MYCGI)	NA	NA
Pypy07697	Protein phosphatase 2A regulatory B subunit family protein (AHRD V3.3 --* AT3G54930.1)	NA	NA
Pypy07711	Lysine--tRNA ligase (AHRD V3.3 --* sp|Q7U3A4|SYK_PROMM)	NA	NA
Pypy07718	C-C motif chemokine (AHRD V3.3 --* tr|Q149U7|Q149U7_MOUSE)	NA	NA
Pypy07720	baruol synthase 1 (AHRD V3.3 --* AT4G15370.1)	NA	NA
Pypy07733	mannose-1-phosphate guanylyltransferase (GDP)s;GDP-galactose:mannose-1-phosphate guanylyltransferases;GDP-galactose:glucose-1-phosphate guanylyltransferases;GDP-galactose:myoinositol-1-phosphate guanylyltransferases;glucose-1-phosphate guanylyltransferase (AHRD V3.3 --* AT4G26850.1)	NA	NA
Pypy07797	Raffinose synthase family protein (AHRD V3.3 --* AT5G20250.4)	NA	NA
Pypy07805	dual specificity protein phosphatase (DsPTP1) family protein (AHRD V3.3 --* AT3G10940.1)	NA	NA
Pypy07827	DNA-directed RNA polymerase II-related (AHRD V3.3 --* AT4G14520.3)	NA	NA
Pypy07830	Exodeoxyribonuclease 7 large subunit (AHRD V3.3 --* tr|A0A0G3WI97|A0A0G3WI97_9BACT)	NA	NA
Pypy07875	ATP synthase epsilon chain (AHRD V3.3 --* sp|Q03LX2|ATPE_STRTD)	NA	NA
Pypy07883	Capsule polysaccharide modification protein LipA (AHRD V3.3 --* sp|P57037|LIPM_NEIMA)	NA	NA
Pypy07888	Protein of unknown function (DUF1191) (AHRD V3.3 --* AT4G22900.1)	NA	NA
Pypy07893	S-locus lectin protein kinase family protein (AHRD V3.3 --* AT1G61550.1)	NA	NA
Pypy07908	Protein-L-isoaspartate(D-aspartate) O-methyltransferase (AHRD V3.3 --* sp|Q27869|PIMT_DROME)	NA	NA
Pypy07911	Protein of unknown function (DUF677) (AHRD V3.3 --* AT3G19330.1)	NA	NA
Pypy07946	FBD, F-box and Leucine Rich Repeat domains containing protein (AHRD V3.3 --* AT1G22000.1)	NA	NA
Pypy07948	ATPase E1-E2 type family protein / haloacid dehalogenase-like hydrolase family protein (AHRD V3.3 --* AT3G25610.1)	NA	NA
Pypy07967	O-methyltransferase family protein (AHRD V3.3 --* AT1G21130.1)	NA	NA
Pypy07969	methionine aminopeptidase 1B (AHRD V3.3 --* AT1G13270.1)	NA	NA
Pypy00797	ATP synthase gamma chain (AHRD V3.3 --* sp|A1WF57|ATPG_VEREI)	NA	NA
Pypy00799	Toxin (AHRD V3.3 --* tr|A0A0Q6ZPK4|A0A0Q6ZPK4_9PSED)	NA	NA
Pypy07996	Crossover junction endodeoxyribonuclease RuvC (AHRD V3.3 --* sp|B8EJI4|RUVC_METSB)	NA	NA
Pypy08003	Ribonuclease III family protein (AHRD V3.3 --* AT3G13740.1)	NA	NA
Pypy08006	Peptide methionine sulfoxide reductase MsrA (AHRD V3.3 --* sp|A5WC53|MSRA_PSYWF)	NA	NA
Pypy08010	Calcium-dependent lipid-binding (CaLB domain) family protein (AHRD V3.3 --* AT5G55530.2)	NA	NA
Pypy08012	RNA-binding KH domain-containing protein (AHRD V3.3 --* AT2G38610.2)	NA	NA
Pypy08014	ARABIDOPSIS TRITHORAX-RELATED PROTEIN 5 (AHRD V3.3 --* AT5G09790.2)	NA	NA
Pypy08023	UDP-glucosyl transferase 71D1 (AHRD V3.3 --* AT2G29730.1)	NA	NA
Pypy08076	phosphotransferases, alcohol group as acceptor;binding;inositol or phosphatidylinositol kinases (AHRD V3.3 --* AT4G36080.3)	NA	NA
Pypy08103	SAUR-like auxin-responsive protein family (AHRD V3.3 --* AT5G18050.1)	NA	NA
Pypy08108	3-octaprenyl-4-hydroxybenzoate carboxy-lyase (AHRD V3.3 --* sp|Q2Y5S4|UBID_NITMU)	NA	NA
Pypy08122	DHHC-type zinc finger family protein (AHRD V3.3 --* AT1G69420.1)	NA	NA
Pypy08140	Catalase (AHRD V3.3 --* tr|K0VX24|K0VX24_MYCFO)	NA	NA
Pypy08156	Leucine-rich repeat and calponin homology domain-containing protein 2 (AHRD V3.3 --* sp|Q3UMG5|LRCH2_MOUSE)	NA	NA
Pypy08159	Coenzyme PQQ synthesis protein E (AHRD V3.3 --* sp|B1ZIB2|PQQE_METPB)	NA	NA
Pypy08187	Type IV secretory protein VirB4 component (AHRD V3.3 --* tr|A0A0W0R5M3|A0A0W0R5M3_9GAMM)	NA	NA
Pypy00082	K+ efflux antiporter 2 (AHRD V3.3 --* AT4G00630.2)	NA	NA
Pypy08218	Malate synthase G (AHRD V3.3 --* sp|B3QKU1|MASZ_RHOPT)	NA	NA
Pypy08230	S-adenosyl-L-methionine-dependent methyltransferases superfamily protein (AHRD V3.3 --* AT1G48600.2)	IPR029071: Ubiquitin-related domain	NA
Pypy08240	mechanosensitive channel of small conductance-like 5 (AHRD V3.3 --* AT3G14810.2)	NA	NA
Pypy08255	Ribosomal RNA small subunit methyltransferase I (AHRD V3.3 --* tr|A0A1A5QII0|A0A1A5QII0_RHILI)	NA	NA
Pypy08256	Bifunctional inhibitor/lipid-transfer protein/seed storage 2S albumin superfamily protein (AHRD V3.3 --* AT1G03103.1)	NA	NA
Pypy00826	basic helix-loop-helix (bHLH) DNA-binding superfamily protein (AHRD V3.3 --* AT2G22770.1)	NA	NA
Pypy08284	2-oxoacid dehydrogenases acyltransferase family protein (AHRD V3.3 --* AT3G06850.2)	NA	NA
Pypy08295	Addiction module toxin RelE (AHRD V3.3 --* tr|A0A0Q7PQE0|A0A0Q7PQE0_9RHIZ)	NA	NA
Pypy08303	ARM repeat superfamily protein (AHRD V3.3 --* AT1G54385.2)	NA	NA
Pypy00831	indole-3-acetic acid inducible 31 (AHRD V3.3 --* AT3G17600.1)	NA	NA
Pypy08316	Eukaryotic translation initiation factor 2-alpha kinase 1 (AHRD V3.3 --* tr|A0A0V0ZSP9|A0A0V0ZSP9_9BILA)	NA	NA
Pypy08318	NAD kinase (AHRD V3.3 --* sp|Q5QXM6|NADK_IDILO)	NA	NA
Pypy00835	N-succinylglutamate 5-semialdehyde dehydrogenase (AHRD V3.3 --* tr|A0A1E5D295|A0A1E5D295_9VIBR)	NA	NA
Pypy08353	Sialidase-3 (AHRD V3.3 --* sp|Q99PW5|NEUR3_RAT)	NA	NA
Pypy08362	myb domain protein 78 (AHRD V3.3 --* AT5G49620.2)	NA	NA
Pypy08363	NAC domain containing protein 80 (AHRD V3.3 --* AT5G07680.1)	NA	NA
Pypy08366	50S ribosomal protein L6 (AHRD V3.3 --* sp|Q7VKE8|RL6_HAEDU)	NA	NA
Pypy08373	Protein of unknown function (DUF1677) (AHRD V3.3 --* AT1G72510.2)	NA	NA
Pypy08404	Abscisic acid-responsive (TB2/DP1, HVA22) family protein (AHRD V3.3 --* AT5G42560.3)	NA	NA
Pypy00841	L-lactate dehydrogenase (AHRD V3.3 --* sp|Q4ZY06|LLDD_PSEU2)	NA	NA
Pypy08415	Viral ankyrin 3 (AHRD V3.3 --* tr|A0A067ZV54|A0A067ZV54_9VIRU)	NA	NA
Pypy08418	Phenylalanine--tRNA ligase alpha subunit (AHRD V3.3 --* sp|P56146|SYFA_HELPY)	NA	NA
Pypy08428	ATP-dependent RNA helicase DeaD (AHRD V3.3 --* tr|A0A0S9QIJ8|A0A0S9QIJ8_9MICO)	NA	NA
Pypy08449	initiator tRNA phosphoribosyl transferase family protein (AHRD V3.3 --* AT2G40570.2)	IPR006155: Josephin domain	GO:0004843: ubiquitin-specific protease activity (MF), GO:0016579: protein deubiquitination (BP)
Pypy08491	Ribosomal protein S12 methylthiotransferase RimO (AHRD V3.3 --* sp|B3EPX5|RIMO_CHLPB)	NA	NA
Pypy08494	long-chain base (LCB) kinase 1 (AHRD V3.3 --* AT5G23450.3)	NA	NA
Pypy08496	RING/U-box superfamily protein (AHRD V3.3 --* AT2G46494.1)	NA	NA
Pypy08504	Calcium-dependent lipid-binding (CaLB domain) family protein (AHRD V3.3 --* AT3G19830.2)	NA	NA
Pypy08523	Glycerol-3-phosphate acyltransferase (AHRD V3.3 --* sp|Q7MQ86|PLSB_VIBVY)	NA	NA
Pypy08548	sucrose-phosphatase-related (AHRD V3.3 --* AT3G62620.3)	NA	NA
Pypy08553	Serine/threonine-protein kinase sck1 (AHRD V3.3 --* sp|P50530|SCK1_SCHPO)	NA	NA
Pypy08585	Sulfite reductase [NADPH] hemoprotein beta-component (AHRD V3.3 --* sp|Q07Y86|CYSI_SHEFN)	NA	NA
Pypy08593	cold regulated gene 27 (AHRD V3.3 --* AT5G42900.3)	NA	NA
Pypy08594	zinc finger (ubiquitin-hydrolase) domain-containing protein (AHRD V3.3 --* AT2G42160.1)	NA	NA
Pypy08614	Ribosomal RNA large subunit methyltransferase F (AHRD V3.3 --* sp|Q87Q26|RLMF_VIBPA)	NA	NA
Pypy08627	tRNA (guanine-N(1)-)-methyltransferase (AHRD V3.3 --* sp|A9B3P8|TRMD_HERA2)	NA	NA
Pypy08652	aspartate kinase-homoserine dehydrogenase ii (AHRD V3.3 --* AT4G19710.2)	NA	NA
Pypy00866	metalloendopeptidases;zinc ion binding;DNA binding (AHRD V3.3 --* AT5G35210.1)	NA	NA
Pypy08664	Voltage-dependent L-type calcium channel subunit alpha-1C (AHRD V3.3 --* sp|P22002|CAC1C_RAT)	NA	NA
Pypy00867	Plant invertase/pectin methylesterase inhibitor superfamily (AHRD V3.3 --* AT4G02300.1)	NA	NA
Pypy08678	Leucine--tRNA ligase (AHRD V3.3 --* sp|A9MKC8|SYL_SALAR)	NA	NA
Pypy08697	SNF2 domain-containing protein / helicase domain-containing protein (AHRD V3.3 --* AT2G44980.2)	NA	NA
Pypy08699	ketol-acid reductoisomerase (AHRD V3.3 --* AT3G58610.3)	NA	NA
Pypy08750	Mitochondrial substrate carrier family protein (AHRD V3.3 --* AT2G46320.3)	NA	NA
Pypy08755	Cyclic AMP-dependent transcription factor ATF-2 (AHRD V3.3 --* sp|O93602|ATF2_CHICK)	NA	NA
Pypy00877	Methylase/helicase (AHRD V3.3 --* tr|F6IGL1|F6IGL1_9SPHN)	NA	NA
Pypy08812	villin 4 (AHRD V3.3 --* AT4G30160.2)	NA	NA
Pypy08816	cytochrome P450, family 702, subfamily A, polypeptide 5 (AHRD V3.3 --* AT4G15393.3)	NA	NA
Pypy08837	Protein kinase superfamily protein (AHRD V3.3 --* AT2G30730.1)	NA	NA
Pypy00886	30S ribosomal protein S16, chloroplastic (AHRD V3.3 --* sp|Q06FX9|RR16_PELHO)	NA	NA
Pypy08860	Nucleoside triphosphatase I (AHRD V3.3 --* sp|Q9Q8Z2|NTP1_RFVKA)	NA	NA
Pypy08885	Adenine phosphoribosyltransferase (AHRD V3.3 --* sp|C5BCZ7|APT_EDWI9)	NA	NA
Pypy08890	2-succinyl-5-enolpyruvyl-6-hydroxy-3-cyclohexene-1-carboxylate synthase (AHRD V3.3 --* sp|P44612|MEND_HAEIN)	NA	NA
Pypy08898	Platelet-activating factor receptor (AHRD V3.3 --* sp|P21556|PTAFR_CAVPO)	NA	NA
Pypy08907	(AHRD V3.3 protein Unknown)	NA	NA
Pypy08910	phosphotransferases, alcohol group as acceptor;binding;inositol or phosphatidylinositol kinases (AHRD V3.3 --* AT4G36080.3)	NA	NA
Pypy08917	Protein of unknown function (DUF788) (AHRD V3.3 --* AT2G23940.1)	NA	NA
Pypy08922	Tetratricopeptide repeat (TPR)-like superfamily protein (AHRD V3.3 --* AT2G27610.1)	NA	NA
Pypy08958	Aldolase-type TIM barrel family protein (AHRD V3.3 --* AT1G79500.5)	NA	NA
Pypy00896	4-diphosphocytidyl-2-C-methyl-D-erythritol kinase (AHRD V3.3 --* sp|A5IMJ0|ISPE_THEP1)	NA	NA
Pypy00899	RING/U-box superfamily protein (AHRD V3.3 --* AT3G19950.1)	NA	NA
Pypy09007	SAC3/GANP/Nin1/mts3/eIF-3 p25 family (AHRD V3.3 --* AT2G39340.1)	NA	NA
Pypy09009	Mannosyl-3-phosphoglycerate phosphatase (AHRD V3.3 --* sp|B7USW8|MPGP_ECO27)	NA	NA
Pypy09035	Signal peptidase subunit (AHRD V3.3 --* AT3G05230.2)	NA	NA
Pypy09057	vacuolar ATP synthase catalytic subunit-related / V-ATPase-related / vacuolar proton pump-related (AHRD V3.3 --* AT1G16820.1)	NA	NA
Pypy09058	Tryptophan synthase beta chain (AHRD V3.3 --* sp|Q87DR9|TRPB_XYLFT)	NA	NA
Pypy09062	Nitrate reductase alpha chain (AHRD V3.3 --* sp|P42175|NARG_BACSU)	NA	NA
Pypy09073	Ribosomal RNA small subunit methyltransferase F (AHRD V3.3 --* sp|B2VJ83|RSMF_ERWT9)	NA	NA
Pypy09081	Dihydrolipoamide succinyltransferase (AHRD V3.3 --* AT4G26910.1)	NA	NA
Pypy09084	HTH-type transcriptional activator AllS (AHRD V3.3 --* sp|Q57S50|ALLS_SALCH)	NA	NA
Pypy09090	kinesin-like calmodulin-binding protein (ZWICHEL) (AHRD V3.3 --* AT5G65930.3)	NA	NA
Pypy09092	Polypeptide N-acetylgalactosaminyltransferase 3 (AHRD V3.3 --* sp|Q9Y117|GALT3_DROME)	NA	NA
Pypy09095	Neuraminidase (AHRD V3.3 --* sp|A4K146|NRAM_I54A2)	NA	NA
Pypy09125	DNA-directed RNA polymerase subunit beta (AHRD V3.3 --* tr|T1JYX6|T1JYX6_TETUR)	NA	NA
Pypy09127	Membrane protein,Tapt1/CMV receptor (AHRD V3.3 --* tr|W6QH02|W6QH02_PENRF)	NA	NA
Pypy09133	Bis(5'-adenosyl)-triphosphatase (AHRD V3.3 --* sp|Q86KK2|FHIT_DICDI)	NA	NA
Pypy09151	Zinc finger protein 276 (AHRD V3.3 --* sp|Q8N554|ZN276_HUMAN)	NA	NA
Pypy09157	Ribosomal protein L7Ae/L30e/S12e/Gadd45 family protein (AHRD V3.3 --* AT1G36240.1)	NA	NA
Pypy09169	LPS-assembly protein LptD (AHRD V3.3 --* sp|Q3SGG0|LPTD_THIDA)	NA	NA
Pypy00917	pleckstrin homology (PH) domain-containing protein (AHRD V3.3 --* AT4G17140.3)	NA	NA
Pypy09172	Auxin efflux carrier family protein (AHRD V3.3 --* AT1G20925.1)	NA	NA
Pypy09181	Cleavage and polyadenylation specificity factor (CPSF) A subunit protein (AHRD V3.3 --* AT3G55200.1)	NA	NA
Pypy09188	Ubiquitin carboxyl-terminal hydrolase-related protein (AHRD V3.3 --* AT3G47910.2)	NA	NA
Pypy09200	Mitochondrial outer membrane protein iml2 (AHRD V3.3 --* sp|A1D345|IML2_NEOFI)	NA	NA
Pypy09201	Integrin-linked protein kinase family (AHRD V3.3 --* AT2G43850.2)	NA	NA
Pypy09217	Aspartate--tRNA(Asp/Asn) ligase (AHRD V3.3 --* sp|Q0A582|SYDND_ALKEH)	NA	NA
Pypy09218	Pimeloyl-[acyl-carrier protein] methyl ester esterase (AHRD V3.3 --* sp|C4K407|BIOH_HAMD5)	NA	NA
Pypy09225	Chromosome partition protein MukB (AHRD V3.3 --* sp|Q3Z3J7|MUKB_SHISS)	NA	NA
Pypy09238	PD-(D/E)XK nuclease superfamily protein (AHRD V3.3 --* tr|A0A1A7STM7|A0A1A7STM7_ENTFC)	NA	NA
Pypy00924	Short chain dehydrogenase (AHRD V3.3 --* tr|A0A1F1GD13|A0A1F1GD13_9CORY)	NA	NA
Pypy09249	F-box/RNI-like superfamily protein (AHRD V3.3 --* AT5G18780.2)	NA	NA
Pypy09260	Alpha-glucosidase (AHRD V3.3 --* tr|A0A0Q4K7U2|A0A0Q4K7U2_9SPHN)	NA	NA
Pypy09292	RNA-binding (RRM/RBD/RNP motifs) family protein (AHRD V3.3 --* AT5G55670.1)	NA	NA
Pypy09315	GPI ethanolamine phosphate transferase 1 (AHRD V3.3 --* sp|Q7SAP1|MCD4_NEUCR)	NA	NA
Pypy09317	cytochrome P450, family 96, subfamily A, polypeptide 5 (AHRD V3.3 --* AT2G21910.1)	NA	NA
Pypy09318	Endonuclease 8-like 3 (AHRD V3.3 --* sp|Q3MHN7|NEIL3_BOVIN)	NA	NA
Pypy09329	ABC-2 and Plant PDR ABC-type transporter family protein (AHRD V3.3 --* AT4G15236.1)	NA	NA
Pypy00934	myosin, putative (AHRD V3.3 --* AT4G33200.2)	NA	NA
Pypy09341	Transposon Ty2-OR1 Gag-Pol polyprotein (AHRD V3.3 --* sp|Q12113|YO21B_YEAST)	NA	NA
Pypy09349	Apical membrane antigen 1 (AHRD V3.3 --* sp|B6KAM0|AMA1_TOXGV)	NA	NA
Pypy09357	Calmodulin-binding protein (AHRD V3.3 --* AT4G25800.2)	NA	NA
Pypy09399	(AHRD V3.3 protein Unknown)	NA	NA
Pypy09404	3-hydroxyacyl-[acyl-carrier-protein] dehydratase FabZ (AHRD V3.3 --* sp|O25928|FABZ_HELPY)	NA	NA
Pypy09412	Calcium-dependent lipid-binding (CaLB domain) family protein (AHRD V3.3 --* AT1G04540.1)	NA	NA
Pypy09437	Unknown	NA	NA
Pypy09450	Macoilin (AHRD V3.3 --* tr|A0A067QK78|A0A067QK78_ZOONE)	NA	NA
Pypy09451	Ribosomal protein L11 methyltransferase (AHRD V3.3 --* sp|A4JBD7|PRMA_BURVG)	NA	NA
Pypy09476	Disease resistance protein (TIR-NBS-LRR class) family (AHRD V3.3 --* AT4G16960.1)	NA	NA
Pypy09477	Diaminopimelate epimerase (AHRD V3.3 --* sp|Q48AR8|DAPF_COLP3)	NA	NA
Pypy09483	Peptidyl-prolyl cis-trans isomerase (AHRD V3.3 --* tr|E9D2X1|E9D2X1_COCPS)	NA	NA
Pypy09501	peroxisomal 3-keto-acyl-CoA thiolase 2 (AHRD V3.3 --* AT5G48880.3)	NA	NA
Pypy09508	Competence/damage-inducible CinA C-terminal domain protein (AHRD V3.3 --* tr|A0A078SU26|A0A078SU26_9PORP)	NA	NA
Pypy09528	Galactose oxidase/kelch repeat superfamily protein (AHRD V3.3 --* AT5G28180.1)	NA	NA
Pypy09541	calpain-type cysteine protease family (AHRD V3.3 --* AT1G55350.5)	NA	NA
Pypy09569	Nucleotide sugar dehydrogenase (AHRD V3.3 --* tr|A0A1F4U812|A0A1F4U812_9BACT)	NA	NA
Pypy09573	RNA-binding (RRM/RBD/RNP motifs) family protein (AHRD V3.3 --* AT3G13224.1)	NA	NA
Pypy09574	Protein of unknown function (DUF1624) (AHRD V3.3 --* AT5G47900.5)	NA	NA
Pypy09586	F-box only protein 22 (AHRD V3.3 --* sp|Q78JE5|FBX22_MOUSE)	NA	NA
Pypy09596	TetR family transcriptional regulator (AHRD V3.3 --* tr|A0A1F1KZE7|A0A1F1KZE7_9ACTN)	NA	NA
Pypy00960	30S ribosomal protein S19, chloroplastic (AHRD V3.3 -** sp|A4QJN9|RR19_AETGR)	NA	NA
Pypy09614	NADH-ubiquinone oxidoreductase-related (AHRD V3.3 --* AT3G62790.1)	NA	NA
Pypy09619	Polyribonucleotide nucleotidyltransferase (AHRD V3.3 --* sp|A4IZA6|PNP_FRATW)	NA	NA
Pypy09632	Splicing factor 3A subunit 2 (AHRD V3.3 --* sp|Q6AXT8|SF3A2_RAT)	NA	NA
Pypy09633	Late embryogenesis abundant (LEA) hydroxyproline-rich glycoprotein family (AHRD V3.3 --* AT3G20590.1)	NA	NA
Pypy09648	Oxidation resistance protein 1 (AHRD V3.3 --* sp|Q6BJM5|OXR1_DEBHA)	NA	NA
Pypy09661	double-stranded RNA binding protein-related / DsRBD protein-related (AHRD V3.3 --* AT4G20910.2)	NA	NA
Pypy00968	vacuolar proton ATPase A2 (AHRD V3.3 --* AT2G21410.1)	NA	NA
Pypy09696	NAD(P)H-hydrate epimerase (AHRD V3.3 --* sp|Q03UV9|NNRE_LEUMM)	NA	NA
Pypy00970	Tim10/DDP family zinc finger protein (AHRD V3.3 --* AT2G29530.3)	NA	NA
Pypy09708	RING/U-box superfamily protein (AHRD V3.3 --* AT1G05890.2)	NA	NA
Pypy09712	DnaJ/Hsp40 cysteine-rich domain superfamily protein (AHRD V3.3 --* AT2G34860.2)	NA	NA
Pypy09744	Tungsten-containing formaldehyde ferredoxin oxidoreductase (AHRD V3.3 --* sp|Q56303|FOR_THELN)	NA	NA
Pypy09760	Tetratricopeptide repeat (TPR)-like superfamily protein (AHRD V3.3 --* AT3G13880.1)	NA	NA
Pypy09764	Signal transduction histidine kinase (AHRD V3.3 --* tr|A0A1C4V4T2|A0A1C4V4T2_9ACTN)	NA	NA
Pypy09788	subtilase 4.12 (AHRD V3.3 --* AT5G59090.3)	NA	NA
Pypy09792	OSBP(oxysterol binding protein)-related protein 1C (AHRD V3.3 --* AT4G08180.2)	NA	NA
Pypy09796	Alpha-ketoglutarate transporter (AHRD V3.3 --* tr|A0A150VTX9|A0A150VTX9_9ACTN)	NA	NA
Pypy09801	Nuclear transport factor 2 (NTF2) family protein with RNA binding (RRM-RBD-RNP motifs) domain (AHRD V3.3 --* AT2G03640.3)	NA	NA
Pypy09805	Interferon-induced transmembrane protein 10 (AHRD V3.3 --* sp|Q8BR26|IFM10_MOUSE)	NA	NA
Pypy09816	terpene synthase-like sequence-1,8-cineole (AHRD V3.3 --* AT3G25820.2)	NA	NA
Pypy09830	pinoresinol reductase 1 (AHRD V3.3 --* AT1G32100.1)	NA	NA
Pypy00984	ATP-dependent helicase/nuclease subunit A (AHRD V3.3 --* sp|Q48UB8|ADDA_STRPM)	NA	NA
Pypy09845	RNA-binding (RRM/RBD/RNP motifs) family protein (AHRD V3.3 --* AT2G41060.2)	NA	NA
Pypy09851	UDP-Glycosyltransferase superfamily protein (AHRD V3.3 --* AT3G11340.1)	NA	NA
Pypy09853	Sulfite reductase [NADPH] hemoprotein beta-component (AHRD V3.3 --* sp|A6TD48|CYSI_KLEP7)	NA	NA
Pypy09854	Tetraacyldisaccharide 4'-kinase (AHRD V3.3 --* sp|Q9KQX0|LPXK_VIBCH)	NA	NA
Pypy09859	Lipid particle protein (AHRD V3.3 --* tr|A0A166V9Y2|A0A166V9Y2_9HYPO)	NA	NA
Pypy09868	phosphate transporter 3;2 (AHRD V3.3 --* AT3G48850.1)	NA	NA
Pypy09875	Zinc finger MYM-type protein 2 (AHRD V3.3 --* sp|Q5RDJ2|ZMYM2_PONAB)	NA	NA
Pypy09876	Co-chaperone GrpE family protein (AHRD V3.3 --* AT5G17710.2)	NA	NA
Pypy09883	NAD(P)-binding Rossmann-fold superfamily protein (AHRD V3.3 --* AT5G61830.1)	NA	NA
Pypy09906	OSBP(oxysterol binding protein)-related protein 1C (AHRD V3.3 --* AT4G08180.2)	NA	NA
Pypy09917	Transducin/WD40 repeat-like superfamily protein (AHRD V3.3 --* AT3G21060.1)	NA	NA
Pypy09918	ATP-dependent helicase/deoxyribonuclease subunit B (AHRD V3.3 --* sp|Q8E062|ADDB_STRA5)	NA	NA
Pypy09926	Plant invertase/pectin methylesterase inhibitor superfamily protein (AHRD V3.3 --* AT1G14890.1)	NA	NA
Pypy28733	TRAF-like superfamily protein (AHRD V3.3 --* AT1G04300.4)	NA	NA
Pypy28758	GDA1/CD39 nucleoside phosphatase family protein (AHRD V3.3 --* AT1G14240.4)	NA	NA
Pypy40915	Zinc finger protein, putative (AHRD V3.3 *** tr|G7K6Q9|G7K6Q9_MEDTR)	IPR007087: Zinc finger, C2H2, IPR026939: At2g23090-like	GO:0046872: metal ion binding (MF)
Pypy28801	Tetratricopeptide repeat (TPR)-like superfamily protein (AHRD V3.3 --* AT1G11900.1)	NA	NA
Pypy28819	F-box family protein with a domain of unknown function (DUF295) (AHRD V3.3 --* AT3G03730.1)	NA	NA
Pypy28837	Succinate dehydrogenase subunit 8, mitochondrial (AHRD V3.3 -** sp|Q9SKE0|SDH8_ARATH)	NA	NA
Pypy28838	Succinate dehydrogenase subunit 8, mitochondrial (AHRD V3.3 -** sp|Q9SKE0|SDH8_ARATH)	NA	NA
Pypy28839	Succinate dehydrogenase subunit 8A, mitochondrial (AHRD V3.3 -** sp|Q0DF13|SDH8A_ORYSJ)	NA	NA
Pypy28840	Succinate dehydrogenase subunit 8A, mitochondrial (AHRD V3.3 -** sp|Q0DF13|SDH8A_ORYSJ)	NA	NA
Pypy28877	SIR2-domain-containing protein (AHRD V3.3 --* tr|A0A197JFD0|A0A197JFD0_9FUNG)	NA	NA
Pypy28878	Clathrin adaptor complex small chain family protein (AHRD V3.3 --* AT4G35410.1)	NA	NA
Pypy28891	Auxin-responsive GH3 family protein (AHRD V3.3 --* AT2G46370.4)	NA	NA
Pypy28893	Penicillin-binding protein (AHRD V3.3 --* tr|A9SYN1|A9SYN1_PHYPA)	NA	NA
Pypy28929	Aspartate--tRNA(Asp/Asn) ligase (AHRD V3.3 --* sp|A4J0C7|SYDND_FRATW)	NA	NA
Pypy28969	Pentatricopeptide repeat (PPR-like) superfamily protein (AHRD V3.3 --* AT5G13770.1)	NA	NA
Pypy28980	NAD(P)-binding Rossmann-fold superfamily protein (AHRD V3.3 --* AT1G30620.2)	NA	NA
Pypy29000	alpha/beta-Hydrolases superfamily protein (AHRD V3.3 --* AT3G44510.2)	NA	NA
Pypy29002	alpha/beta-Hydrolases superfamily protein (AHRD V3.3 --* AT3G44510.2)	NA	NA
Pypy29007	3-demethylubiquinone-9 3-methyltransferase (AHRD V3.3 --* tr|A0A0F6U4K7|A0A0F6U4K7_MICAE)	NA	NA
Pypy29008	SAP domain-containing protein (AHRD V3.3 --* AT5G63460.3)	NA	NA
Pypy29014	CMP-sialic acid transporter (AHRD V3.3 --* sp|P78382|S35A1_HUMAN)	NA	NA
Pypy29061	acyl activating enzyme 1 (AHRD V3.3 --* AT1G20560.2)	NA	NA
Pypy29072	NAC domain containing protein 83 (AHRD V3.3 --* AT5G13180.1)	NA	NA
Pypy29092	auxin response factor 8 (AHRD V3.3 --* AT5G37020.2)	NA	NA
Pypy29093	TFIIH basal transcription factor complex helicase XPD subunit (AHRD V3.3 --* sp|O08811|ERCC2_MOUSE)	NA	NA
Pypy29099	sensitive to freezing 6 (AHRD V3.3 --* AT4G04920.2)	NA	NA
Pypy40920	63 kDa inner membrane family protein (AHRD V3.3 --* AT2G28800.4)	NA	NA
Pypy29116	Argininosuccinate lyase (AHRD V3.3 --* sp|A9KQ51|ARLY_CLOPH)	NA	NA
Pypy29118	UvrABC system protein B (AHRD V3.3 --* sp|Q8YXS9|UVRB_NOSS1)	NA	NA
Pypy29119	conserved telomere maintenance component 1 (AHRD V3.3 --* AT4G09680.1)	NA	NA
Pypy29138	splicing endonuclease 2 (AHRD V3.3 --* AT5G60230.2)	NA	NA
Pypy29139	splicing endonuclease 2 (AHRD V3.3 --* AT5G60230.1)	NA	NA
Pypy29158	Maintenance of mitochondrial morphology protein 1 (AHRD V3.3 --* sp|Q75FA5|MMM1_ASHGO)	NA	NA
Pypy29161	G-box binding factor 1 (AHRD V3.3 --* AT4G36730.2)	NA	NA
Pypy29168	Cupredoxin superfamily protein (AHRD V3.3 --* AT1G71040.1)	NA	NA
Pypy29169	Cupredoxin superfamily protein (AHRD V3.3 --* AT1G71040.1)	NA	NA
Pypy29170	TRAP transporter solute receptor, TAXI family protein (AHRD V3.3 --* tr|M0ESS0|M0ESS0_9EURY)	NA	NA
Pypy29171	TRAP transporter solute receptor, TAXI family protein (AHRD V3.3 --* tr|M0NUM6|M0NUM6_9EURY)	NA	NA
Pypy29182	NAD(P)H-quinone oxidoreductase subunit 1, chloroplastic (AHRD V3.3 --* sp|Q06FP9|NU1C_PELHO)	NA	NA
Pypy29184	vernalization5/VIN3-like (AHRD V3.3 --* AT4G30200.4)	NA	NA
Pypy29199	Glucose-1-phosphate adenylyltransferase (AHRD V3.3 --* sp|A4IZK0|GLGC_FRATW)	NA	NA
Pypy29232	Deoxycytidylate 5-hydroxymethyltransferase (AHRD V3.3 --* sp|P18030|DCHM_BPT6)	NA	NA
Pypy29233	PAB-dependent poly(A)-specific ribonuclease subunit PAN2 (AHRD V3.3 --* tr|A0A0J9X5Y0|A0A0J9X5Y0_GEOCN)	NA	NA
Pypy29237	Molybdenum cofactor sulfurase family protein (AHRD V3.3 --* AT5G44720.1)	NA	NA
Pypy29266	ABC-2 type transporter family protein (AHRD V3.3 --* AT2G01320.3)	NA	NA
Pypy29267	Protein kinase superfamily protein (AHRD V3.3 --* AT4G35500.2)	NA	NA
Pypy29271	UDP-N-acetyl-D-mannosamine dehydrogenase (AHRD V3.3 --* tr|A0A0A3JSR8|A0A0A3JSR8_9BACI)	NA	NA
Pypy29290	Photosystem II reaction center protein K (AHRD V3.3 *** tr|G2I8X6|G2I8X6_PYRPY)	IPR003687: Photosystem II PsbK	GO:0009523: photosystem II (CC), GO:0009539: photosystem II reaction center (CC), GO:0015979: photosynthesis (BP)
Pypy29299	Structure-specific endonuclease subunit SLX1 (AHRD V3.3 --* sp|Q6FML9|SLX1_CANGA)	NA	NA
Pypy29300	Structure-specific endonuclease subunit SLX1 (AHRD V3.3 --* sp|Q6FML9|SLX1_CANGA)	NA	NA
Pypy29301	ATP binding microtubule motor family protein (AHRD V3.3 --* AT2G21300.2)	NA	NA
Pypy29329	ELMO/CED-12 family protein (AHRD V3.3 --* AT3G60260.4)	NA	NA
Pypy29333	Ubiquitin conjugation factor E4 B (AHRD V3.3 --* tr|F2T7K4|F2T7K4_AJEDA)	NA	NA
Pypy29354	AAA-type ATPase family protein (AHRD V3.3 --* AT1G45000.1)	NA	NA
Pypy29355	AAA-type ATPase family protein (AHRD V3.3 --* AT1G45000.1)	NA	NA
Pypy29381	GDP-Man:Man(3)GlcNAc(2)-PP-Dol alpha-1,2-mannosyltransferase (AHRD V3.3 --* sp|P53954|ALG11_YEAST)	NA	NA
Pypy29387	Poly [ADP-ribose] polymerase 2 (AHRD V3.3 --* sp|O88554|PARP2_MOUSE)	NA	NA
Pypy29389	DNA-directed RNA polymerase subunit (AHRD V3.3 *-* tr|V6BPK8|V6BPK8_9ROSA)	IPR007080: RNA polymerase Rpb1, domain 1	GO:0003677: DNA binding (MF), GO:0003899: DNA-directed RNA polymerase activity (MF), GO:0006351: transcription, DNA-templated (BP)
Pypy29400	Valine--tRNA ligase (AHRD V3.3 --* sp|O83998|SYV_TREPA)	NA	NA
Pypy29401	Protein of unknown function (DUF3537) (AHRD V3.3 --* AT4G03820.1)	NA	NA
Pypy29402	Protein of unknown function (DUF3537) (AHRD V3.3 --* AT4G03820.1)	NA	NA
Pypy29403	Sugar O-acyltransferase, sialic acid O-acetyltransferase NeuD family (AHRD V3.3 --* tr|A0A072P057|A0A072P057_BACAZ)	NA	NA
Pypy29407	UvrABC system protein A (AHRD V3.3 --* tr|A0A084IP24|A0A084IP24_9GAMM)	NA	NA
Pypy29408	Arabidopsis thaliana protein of unknown function (DUF794) (AHRD V3.3 --* AT1G64810.2)	NA	NA
Pypy29409	DZC (Disease resistance/zinc finger/chromosome condensation-like region) domain containing protein (AHRD V3.3 --* AT3G14000.2)	NA	NA
Pypy29410	LIM/homeobox protein Lhx1 (AHRD V3.3 --* sp|P29674|LHX1_XENLA)	NA	NA
Pypy29415	beta-amylase 4 (AHRD V3.3 --* AT5G55700.2)	NA	NA
Pypy29416	Nucleic acid-binding, OB-fold-like protein (AHRD V3.3 --* AT2G05210.3)	NA	NA
Pypy29417	Histidine--tRNA ligase 1 (AHRD V3.3 --* sp|Q81N41|SYH1_BACAN)	NA	NA
Pypy29419	Transmembrane Fragile-X-F-associated protein (AHRD V3.3 --* AT1G18470.2)	NA	NA
Pypy29420	Histidine--tRNA ligase 1 (AHRD V3.3 --* sp|Q81N41|SYH1_BACAN)	NA	NA
Pypy29421	Transmembrane Fragile-X-F-associated protein (AHRD V3.3 --* AT1G18470.2)	NA	NA
Pypy29484	threonine aldolase 1 (AHRD V3.3 --* AT1G08630.5)	NA	NA
Pypy29529	Ribonuclease HI (AHRD V3.3 --* sp|F9VN79|RNH_SULTO)	NA	NA
Pypy29564	Phosphatase and actin regulator 1 (AHRD V3.3 --* sp|Q801X6|PHAR1_CHICK)	NA	NA
Pypy29566	Serine/threonine-protein kinase pkn1 (AHRD V3.3 --* sp|Q9PKP3|PKN1_CHLMU)	NA	NA
Pypy29570	Threonine--tRNA ligase (AHRD V3.3 --* sp|Q3AKU0|SYT_SYNSC)	NA	NA
Pypy29591	Protein with RNI-like/FBD-like domains (AHRD V3.3 --* AT5G35926.1)	NA	NA
Pypy29608	SPX (SYG1/Pho81/XPR1) domain-containing protein / zinc finger (C3HC4-type RING finger) protein-related (AHRD V3.3 --* AT2G38920.3)	NA	NA
Pypy29609	SPX (SYG1/Pho81/XPR1) domain-containing protein / zinc finger (C3HC4-type RING finger) protein-related (AHRD V3.3 --* AT2G38920.3)	NA	NA
Pypy29612	TRAM, LAG1 and CLN8 (TLC) lipid-sensing domain containing protein (AHRD V3.3 --* AT4G10360.2)	NA	NA
Pypy29627	Protein Ycf2 (AHRD V3.3 *-* tr|G2I935|G2I935_PYRPY)	IPR008543: Uncharacterised protein family Ycf2	GO:0005524: ATP binding (MF), GO:0009507: chloroplast (CC)
Pypy29628	Protein Ycf2 (AHRD V3.3 *-* tr|G2I935|G2I935_PYRPY)	NA	NA
Pypy29629	Protein Ycf2 (AHRD V3.3 *-* tr|V6BPX5|V6BPX5_9ROSA)	IPR008543: Uncharacterised protein family Ycf2	GO:0005524: ATP binding (MF), GO:0009507: chloroplast (CC)
Pypy29639	Transposon Ty2-LR2 Gag-Pol polyprotein (AHRD V3.3 --* sp|P0C2J5|YL22B_YEAST)	NA	NA
Pypy29646	SelT-like protein (AHRD V3.3 --* tr|A0A1J3GPA2|A0A1J3GPA2_NOCCA)	NA	NA
Pypy29654	RNA-binding (RRM/RBD/RNP motifs) family protein (AHRD V3.3 --* AT3G23370.2)	NA	NA
Pypy29662	Protein P (AHRD V3.3 --* sp|Q9YPV8|DPOL_HBVGO)	NA	NA
Pypy29665	Pentatricopeptide repeat (PPR) superfamily protein (AHRD V3.3 --* AT4G18975.2)	NA	NA
Pypy29666	Pectin lyase-like superfamily protein (AHRD V3.3 --* AT1G05310.1)	NA	NA
Pypy29667	GDSL-like Lipase/Acylhydrolase superfamily protein (AHRD V3.3 --* AT1G28660.1)	NA	NA
Pypy29669	Phosphatidylinositol 3- and 4-kinase family protein with FAT domain (AHRD V3.3 --* AT2G17930.1)	NA	NA
Pypy40939	Phosphatidylinositol 3- and 4-kinase family protein with FAT domain (AHRD V3.3 --* AT2G17930.1)	NA	NA
Pypy40940	Phosphatidylinositol 3- and 4-kinase family protein with FAT domain (AHRD V3.3 --* AT2G17930.1)	NA	NA
Pypy29686	NAD(P)-binding Rossmann-fold superfamily protein (AHRD V3.3 --* AT4G00560.2)	NA	NA
Pypy29687	basic helix-loop-helix (bHLH) DNA-binding superfamily protein (AHRD V3.3 --* AT1G10586.1)	NA	NA
[truncated: 3,853 more rows]
